# Supplementary material for: 2-Chloro-6-methyl­quinoline-3-carbaldehyde
Source: Acta Crystallogr Sect E Struct Rep Online. 2009 Oct 10;65(Pt 11):o2686. doi: 10.1107/S1600536809040653 (PMC2971281; doi:10.1107/S1600536809040653)
Supplement: Supplementary file 1 [file e-65-o2686-sup1.cif]

##############################################################################
###                                                                        ###
###        Electronic paper (Acta Crystallographica Section E)             ###
###                                                                        ###
##############################################################################
#                                                                            #
# This CIF contains the data in a paper accepted for publication in Acta     #
# Crystallographica Section E. It conforms to the requirements of Notes      #
# for Authors for Section E, and has been peer reviewed under the auspices   #
# of the IUCr Commission on Journals.                                        #
#                                                                            #
# Full details of the Crystallographic Information File format               #
# are given in the paper "The Crystallographic Information File (CIF):       #
# a New Standard Archive File for Crystallography" by S. R. Hall, F. H.      #
# Allen and I. D. Brown [Acta Cryst. (1991), A47, 655-685].                  #
#                                                                            #
# The current version of the core CIF dictionary is obtainable from          #
# ftp://ftp.iucr.org/pub/cif_core.dic. The current version number is 2.4.    #
#                                                                            #
# Software is freely available for graphical display of the structure(s) in  #
# this CIF.  For information consult the CIF home page http://www.iucr.org/  #
# cif/home.html                                                              #
#                                                                            #
# This file may be used for bona fide research purposes within the           #
# scientific community so long as proper attribution is given to the journal # 
# article from which it was obtained.                                        #
#                                                                            #
##############################################################################
                                             
data_global
_audit_creation_method     SHELXL-97
_journal_date_recd_electronic     2009-10-06
_journal_date_accepted     2009-10-06
_journal_name_full     'Acta Crystallographica, Section E'
_journal_year     2009
_journal_volume     65
_journal_issue     11
_journal_page_first     o2686
_journal_page_last     o2686
_journal_paper_category     QO
_journal_coeditor_code     TK2550
_publ_contact_author
;
     Dr. Seik Weng Ng
     Department of Chemistry
     University of Malaya
     50603 Kuala Lumpur
     Malaysia
;
_publ_contact_author_email     seikweng@um.edu.my
_publ_contact_author_fax     '03 7967 4193'
_publ_contact_author_phone     '03 7967 6778'
_publ_section_title
;
2-Chloro-6-methylquinoline-3-carbaldehyde
;
loop_
    _publ_author_name
    _publ_author_address
    'Khan, F. Nawaz'
;
Chemistry Division
School of Science and Humanities
VIT University
Vellore 632 014, Tamil Nadu
India
;
    'Subashini, R.'
;
Chemistry Division
School of Science and Humanities
VIT University
Vellore 632 014, Tamil Nadu
India
;
    'Roopan, S. Mohana'
;
Chemistry Division
School of Science and Humanities
VIT University
Vellore 632 014, Tamil Nadu
India
;
    'Hathwar, Venkatesha R.'
;
Solid State and Structural Chemistry Unit
Indian Institute of Science
Bangalore 560 012, Karnataka
India
;
    'Ng, Seik Weng'
;
Department of Chemistry
University of Malaya
50603 Kuala Lumpur
Malaysia
;
_publ_section_synopsis     .
data_I
_audit_creation_method     SHELXL-97
_chemical_name_systematic
;
2-Chloro-6-methylquinoline-3-carbaldehyde
;
_chemical_name_common     ?
_chemical_formula_moiety     'C11 H8 Cl N O'
_chemical_formula_sum     'C11 H8 Cl N O'
_chemical_formula_iupac     'C11 H8 Cl N O'
_chemical_formula_weight     205.63
_chemical_melting_point     ?
_symmetry_cell_setting     Monoclinic
_symmetry_space_group_name_H-M     'P c'
_symmetry_space_group_name_Hall     'P -2yc'
loop_
    _symmetry_equiv_pos_as_xyz
    'x, y, z'
    'x, -y, z+1/2'
_cell_length_a     5.9440(10)
_cell_length_b     3.9210(19)
_cell_length_c     20.390(2)
_cell_angle_alpha     90
_cell_angle_beta     101.377(15)
_cell_angle_gamma     90
_cell_volume     465.9(2)
_cell_formula_units_Z     2
_cell_measurement_reflns_used     1352
_cell_measurement_theta_min     2.0
_cell_measurement_theta_max     20.7
_cell_measurement_temperature     290(2)
_exptl_crystal_description     Block
_exptl_crystal_colour     Colorless
_exptl_crystal_size_max     0.25
_exptl_crystal_size_mid     0.15
_exptl_crystal_size_min     0.15
_exptl_crystal_density_diffrn     1.466
_exptl_crystal_density_meas     ?
_exptl_crystal_density_method     'not measured'
_exptl_crystal_F_000     212
_exptl_absorpt_coefficient_mu     0.370
_exptl_absorpt_correction_type     Multi-scan
_exptl_absorpt_process_details     '(CrysAlis Pro; Oxford Diffraction, 2009)'
_exptl_absorpt_correction_T_min     0.913
_exptl_absorpt_correction_T_max     0.947
_diffrn_ambient_temperature     290(2)
_diffrn_radiation_type     MoK\a
_diffrn_radiation_wavelength     0.71073
_diffrn_radiation_source     'fine-focus sealed tube'
_diffrn_radiation_monochromator     graphite
_diffrn_measurement_device_type
                                   'Oxford Diffraction Excalibur diffractometer'
_diffrn_measurement_method     \w
_diffrn_detector_area_resol_mean     ?
_diffrn_reflns_number     5980
_diffrn_reflns_av_R_equivalents     0.028
_diffrn_reflns_av_sigmaI/netI     0.028
_diffrn_reflns_theta_min     3.5
_diffrn_reflns_theta_max     27.5
_diffrn_reflns_theta_full     27.5
_diffrn_measured_fraction_theta_max     0.994
_diffrn_measured_fraction_theta_full     0.994
_diffrn_reflns_limit_h_min     -7
_diffrn_reflns_limit_h_max     7
_diffrn_reflns_limit_k_min     -5
_diffrn_reflns_limit_k_max     5
_diffrn_reflns_limit_l_min     -26
_diffrn_reflns_limit_l_max     25
_diffrn_standards_number     0
_diffrn_standards_interval_count     0
_diffrn_standards_interval_time     0
_diffrn_standards_decay_%     0
_reflns_number_total     2052
_reflns_number_gt     1831
_reflns_threshold_expression     I>2\s(I)
_refine_ls_structure_factor_coef     Fsqd
_refine_ls_matrix_type     full
_refine_ls_R_factor_all     0.040
_refine_ls_R_factor_gt     0.034
_refine_ls_wR_factor_gt     0.087
_refine_ls_wR_factor_ref     0.089
_refine_ls_goodness_of_fit_ref     1.00
_refine_ls_restrained_S_all     1.00
_refine_ls_number_reflns     2052
_refine_ls_number_parameters     128
_refine_ls_number_restraints     2
_refine_ls_hydrogen_treatment     constr
_refine_ls_weighting_scheme     calc
_refine_ls_weighting_details
                 'calc w=1/[\s^2^(Fo^2^)+(0.0584P)^2^] where P=(Fo^2^+2Fc^2^)/3'
_atom_sites_solution_hydrogens     geom
_atom_sites_solution_primary     direct
_atom_sites_solution_secondary     difmap
_refine_ls_shift/su_max     ?
_refine_ls_shift/su_max_lt     0.001
_refine_ls_shift/su_mean     0.000
_refine_diff_density_max     0.19
_refine_diff_density_min     -0.17
_refine_ls_extinction_method     none
_refine_ls_extinction_coef     ?
_refine_ls_abs_structure_details     'Flack (1983), 990 Friedel pairs'
_refine_ls_abs_structure_Flack     0.02(6)
loop_
    _atom_type_symbol
    _atom_type_description
    _atom_type_scat_dispersion_real
    _atom_type_scat_dispersion_imag
    _atom_type_scat_source
    'C' 'C' 0.0033 0.0016
                         'International Tables Vol C Tables 4.2.6.8 and 6.1.1.4'
    'H' 'H' 0.0000 0.0000
                         'International Tables Vol C Tables 4.2.6.8 and 6.1.1.4'
    'N' 'N' 0.0061 0.0033
                         'International Tables Vol C Tables 4.2.6.8 and 6.1.1.4'
    'O' 'O' 0.0106 0.0060
                         'International Tables Vol C Tables 4.2.6.8 and 6.1.1.4'
    'Cl' 'Cl' 0.1484 0.1585
                         'International Tables Vol C Tables 4.2.6.8 and 6.1.1.4'
_computing_data_collection     'CrysAlis Pro (Oxford Diffraction, 2009)'
_computing_cell_refinement     'CrysAlis Pro (Oxford Diffraction, 2009)'
_computing_data_reduction     'CrysAlis Pro (Oxford Diffraction, 2009)'
_computing_structure_solution     'SHELXS97 (Sheldrick, 2008)'
_computing_structure_refinement     'SHELXL97 (Sheldrick, 2008)'
_computing_molecular_graphics     'X-SEED (Barbour, 2001)'
_computing_publication_material     'publCIF (Westrip, 2009)'
loop_
    _atom_site_type_symbol
    _atom_site_label
    _atom_site_fract_x
    _atom_site_fract_y
    _atom_site_fract_z
    _atom_site_U_iso_or_equiv
    _atom_site_adp_type
    _atom_site_calc_flag
    _atom_site_refinement_flags
    _atom_site_occupancy
    _atom_site_disorder_assembly
    _atom_site_disorder_group
    Cl Cl1 1.00002(8) 1.11653(14) 0.50000(3) 0.04862(17) Uani d . 1 . .
    O O1 0.4626(4) 0.5444(6) 0.55814(8) 0.0676(6) Uani d . 1 . .
    N N1 0.7865(3) 0.9885(5) 0.37983(9) 0.0382(4) Uani d . 1 . .
    C C1 0.7703(3) 0.9492(5) 0.44201(10) 0.0351(5) Uani d . 1 . .
    C C2 0.5905(3) 0.7858(5) 0.46557(10) 0.0340(4) Uani d . 1 . .
    C C3 0.4137(4) 0.6644(5) 0.41837(10) 0.0341(4) Uani d . 1 . .
    H H3 0.2906 0.5561 0.4315 0.041 Uiso calc R 1 . .
    C C4 0.4163(3) 0.7021(5) 0.34984(10) 0.0320(4) Uani d . 1 . .
    C C5 0.2378(4) 0.5831(5) 0.29839(10) 0.0366(4) Uani d . 1 . .
    H H5 0.1096 0.4792 0.3094 0.044 Uiso calc R 1 . .
    C C6 0.2519(4) 0.6196(5) 0.23214(10) 0.0383(5) Uani d . 1 . .
    C C7 0.4490(4) 0.7786(6) 0.21674(10) 0.0454(5) Uani d . 1 . .
    H H7 0.4598 0.8019 0.1721 0.054 Uiso calc R 1 . .
    C C8 0.6212(4) 0.8971(6) 0.26419(11) 0.0441(5) Uani d . 1 . .
    H H8 0.7474 1.0015 0.2521 0.053 Uiso calc R 1 . .
    C C9 0.6099(4) 0.8627(5) 0.33289(10) 0.0335(4) Uani d . 1 . .
    C C10 0.5895(4) 0.7365(7) 0.53783(11) 0.0470(5) Uani d . 1 . .
    H H10 0.6930 0.8615 0.5688 0.056 Uiso calc R 1 . .
    C C11 0.0664(4) 0.4932(7) 0.17678(10) 0.0501(6) Uani d . 1 . .
    H H11A -0.0398 0.3562 0.1952 0.075 Uiso calc R 1 . .
    H H11B 0.1332 0.3584 0.1463 0.075 Uiso calc R 1 . .
    H H11C -0.0131 0.6841 0.1534 0.075 Uiso calc R 1 . .
loop_
    _atom_site_aniso_label
    _atom_site_aniso_U_11
    _atom_site_aniso_U_22
    _atom_site_aniso_U_33
    _atom_site_aniso_U_12
    _atom_site_aniso_U_13
    _atom_site_aniso_U_23
    Cl1 0.0366(3) 0.0578(3) 0.0488(3) -0.0066(3) 0.00193(19) -0.0056(3)
    O1 0.0607(12) 0.1037(15) 0.0375(9) -0.0252(12) 0.0074(8) 0.0170(10)
    N1 0.0348(9) 0.0388(8) 0.0428(10) -0.0031(7) 0.0118(7) -0.0002(7)
    C1 0.0309(11) 0.0349(11) 0.0389(11) 0.0019(8) 0.0056(8) -0.0021(8)
    C2 0.0325(11) 0.0377(10) 0.0325(9) 0.0060(9) 0.0083(8) 0.0028(8)
    C3 0.0310(10) 0.0375(10) 0.0354(11) 0.0007(8) 0.0106(8) 0.0031(8)
    C4 0.0327(10) 0.0302(10) 0.0337(10) 0.0022(8) 0.0077(8) 0.0012(8)
    C5 0.0346(11) 0.0376(11) 0.0375(10) -0.0002(8) 0.0067(8) 0.0003(8)
    C6 0.0412(12) 0.0384(11) 0.0348(10) 0.0030(9) 0.0062(9) -0.0016(8)
    C7 0.0575(15) 0.0519(12) 0.0294(10) 0.0032(11) 0.0148(10) 0.0014(9)
    C8 0.0480(13) 0.0471(12) 0.0421(11) -0.0048(10) 0.0207(10) 0.0018(10)
    C9 0.0355(10) 0.0326(10) 0.0337(10) 0.0021(8) 0.0099(8) 0.0003(8)
    C10 0.0412(13) 0.0631(14) 0.0350(10) -0.0026(11) 0.0035(9) 0.0021(11)
    C11 0.0573(15) 0.0555(13) 0.0346(11) -0.0024(12) 0.0019(10) -0.0041(10)
loop_
    _geom_bond_atom_site_label_1
    _geom_bond_atom_site_label_2
    _geom_bond_site_symmetry_2
    _geom_bond_distance
    _geom_bond_publ_flag
    Cl1 C1 . 1.748(2) ?
    O1 C10 . 1.196(3) ?
    N1 C1 . 1.300(2) ?
    N1 C9 . 1.365(3) ?
    C1 C2 . 1.409(3) ?
    C2 C3 . 1.363(3) ?
    C2 C10 . 1.487(3) ?
    C3 C4 . 1.408(3) ?
    C3 H3 . 0.9300 ?
    C4 C9 . 1.414(3) ?
    C4 C5 . 1.416(3) ?
    C5 C6 . 1.377(3) ?
    C5 H5 . 0.9300 ?
    C6 C7 . 1.416(3) ?
    C6 C11 . 1.498(3) ?
    C7 C8 . 1.345(3) ?
    C7 H7 . 0.9300 ?
    C8 C9 . 1.422(3) ?
    C8 H8 . 0.9300 ?
    C10 H10 . 0.9300 ?
    C11 H11A . 0.9600 ?
    C11 H11B . 0.9600 ?
    C11 H11C . 0.9600 ?
loop_
    _geom_angle_atom_site_label_1
    _geom_angle_atom_site_label_2
    _geom_angle_atom_site_label_3
    _geom_angle_site_symmetry_1
    _geom_angle_site_symmetry_3
    _geom_angle
    _geom_angle_publ_flag
    C1 N1 C9 . . 116.50(17) ?
    N1 C1 C2 . . 126.42(19) ?
    N1 C1 Cl1 . . 114.64(15) ?
    C2 C1 Cl1 . . 118.93(14) ?
    C3 C2 C1 . . 116.68(17) ?
    C3 C2 C10 . . 120.06(19) ?
    C1 C2 C10 . . 123.25(19) ?
    C2 C3 C4 . . 120.41(18) ?
    C2 C3 H3 . . 119.8 ?
    C4 C3 H3 . . 119.8 ?
    C3 C4 C9 . . 117.27(17) ?
    C3 C4 C5 . . 123.20(18) ?
    C9 C4 C5 . . 119.53(17) ?
    C6 C5 C4 . . 120.73(19) ?
    C6 C5 H5 . . 119.6 ?
    C4 C5 H5 . . 119.6 ?
    C5 C6 C7 . . 118.4(2) ?
    C5 C6 C11 . . 121.8(2) ?
    C7 C6 C11 . . 119.78(19) ?
    C8 C7 C6 . . 122.5(2) ?
    C8 C7 H7 . . 118.7 ?
    C6 C7 H7 . . 118.7 ?
    C7 C8 C9 . . 119.9(2) ?
    C7 C8 H8 . . 120.0 ?
    C9 C8 H8 . . 120.0 ?
    N1 C9 C4 . . 122.69(17) ?
    N1 C9 C8 . . 118.51(19) ?
    C4 C9 C8 . . 118.81(19) ?
    O1 C10 C2 . . 123.4(2) ?
    O1 C10 H10 . . 118.3 ?
    C2 C10 H10 . . 118.3 ?
    C6 C11 H11A . . 109.5 ?
    C6 C11 H11B . . 109.5 ?
    H11A C11 H11B . . 109.5 ?
    C6 C11 H11C . . 109.5 ?
    H11A C11 H11C . . 109.5 ?
    H11B C11 H11C . . 109.5 ?
loop_
    _geom_torsion_atom_site_label_1
    _geom_torsion_atom_site_label_2
    _geom_torsion_atom_site_label_3
    _geom_torsion_atom_site_label_4
    _geom_torsion_site_symmetry_1
    _geom_torsion_site_symmetry_2
    _geom_torsion_site_symmetry_3
    _geom_torsion_site_symmetry_4
    _geom_torsion
    _geom_torsion_publ_flag
    C9 N1 C1 C2 . . . . 1.0(3) ?
    C9 N1 C1 Cl1 . . . . -179.69(15) ?
    N1 C1 C2 C3 . . . . -1.7(3) ?
    Cl1 C1 C2 C3 . . . . 179.00(15) ?
    N1 C1 C2 C10 . . . . 177.0(2) ?
    Cl1 C1 C2 C10 . . . . -2.3(3) ?
    C1 C2 C3 C4 . . . . 0.5(3) ?
    C10 C2 C3 C4 . . . . -178.30(18) ?
    C2 C3 C4 C9 . . . . 1.2(3) ?
    C2 C3 C4 C5 . . . . -179.73(19) ?
    C3 C4 C5 C6 . . . . -178.44(18) ?
    C9 C4 C5 C6 . . . . 0.6(3) ?
    C4 C5 C6 C7 . . . . 0.0(3) ?
    C4 C5 C6 C11 . . . . 179.4(2) ?
    C5 C6 C7 C8 . . . . -0.6(3) ?
    C11 C6 C7 C8 . . . . -180.0(2) ?
    C6 C7 C8 C9 . . . . 0.4(3) ?
    C1 N1 C9 C4 . . . . 0.9(3) ?
    C1 N1 C9 C8 . . . . -179.45(19) ?
    C3 C4 C9 N1 . . . . -2.0(3) ?
    C5 C4 C9 N1 . . . . 178.91(17) ?
    C3 C4 C9 C8 . . . . 178.38(18) ?
    C5 C4 C9 C8 . . . . -0.7(3) ?
    C7 C8 C9 N1 . . . . -179.4(2) ?
    C7 C8 C9 C4 . . . . 0.2(3) ?
    C3 C2 C10 O1 . . . . 13.5(4) ?
    C1 C2 C10 O1 . . . . -165.1(3) ?
