# Supplementary material for: 2-Chloro-6-methyl­quinoline-3-carbaldehyde
Source: Acta Crystallogr Sect E Struct Rep Online. 2009 Oct 10;65(Pt 11):o2686. doi: 10.1107/S1600536809040653 (PMC2971281; doi:10.1107/S1600536809040653)
Supplement: Supplementary file 2 [file e-65-o2686-Isup2.hkl]

# 
# h,k,l, Fc-squared, Fo-squared, sigma(Fo-squared) and status flag 
# 
data_I
_shelx_title '  Pn' 
_shelx_refln_list_code          4 
_shelx_F_calc_maximum       63.35 
_exptl_crystal_F_000       212.00 
_reflns_d_resolution_high  0.7696 
 
loop_ 
 _symmetry_equiv_pos_as_xyz 
 'x, y, z' 
 'x, -y, z+1/2' 
 
_cell_length_a     5.9440 
_cell_length_b     3.9210 
_cell_length_c    20.3905 
_cell_angle_alpha  90.000 
_cell_angle_beta  101.377 
_cell_angle_gamma  90.000 
 
_shelx_F_squared_multiplier     1.000 
 
loop_ 
 _refln_index_h 
 _refln_index_k 
 _refln_index_l 
 _refln_F_squared_calc 
 _refln_F_squared_meas 
 _refln_F_squared_sigma 
 _refln_observed_status 
   1   0 -26        1.39        2.70      2.76 o 
   2   0 -26        0.70       -0.15      1.93 o 
   1   1 -25       19.28       25.70      2.42 o 
   2   1 -25        2.30        2.58      1.42 o 
   3   1 -25        6.29        6.05      1.89 o 
  -1   0 -24       15.00        9.93      2.72 o 
   0   0 -24       54.20       66.58      4.95 o 
   1   0 -24       12.93       13.49      1.88 o 
   2   0 -24       17.56       19.88      2.10 o 
   3   0 -24       27.25       34.21      2.52 o 
   4   0 -24        6.75        6.36      2.62 o 
   0   1 -24       14.35       12.67      2.09 o 
   1   1 -24        0.94        0.99      1.32 o 
   2   1 -24       10.59       10.19      1.52 o 
   3   1 -24        1.25        0.49      1.40 o 
   1   2 -24        6.68        7.31      3.24 o 
   2   2 -24        0.62       -1.18      2.99 o 
  -1   1 -23        4.92        6.92      2.45 o 
   0   1 -23       14.31       14.77      1.37 o 
   1   1 -23        1.88        2.24      0.97 o 
   2   1 -23        8.89       10.54      1.45 o 
   3   1 -23       10.90       12.55      1.54 o 
   4   1 -23       22.99       23.88      1.93 o 
   0   2 -23        9.45        7.40      3.04 o 
   1   2 -23       10.48       11.66      3.06 o 
   2   2 -23        0.55        0.23      1.55 o 
   3   2 -23       27.29       33.59      4.09 o 
  -1   0 -22       21.86       23.39      3.05 o 
   0   0 -22       21.26       25.59      2.01 o 
   1   0 -22       27.38       33.03      2.20 o 
   2   0 -22       38.10       38.23      2.42 o 
   3   0 -22        8.04        9.53      1.59 o 
   4   0 -22        8.72        7.70      2.54 o 
  -2   1 -22        0.96        4.51      2.52 o 
  -1   1 -22       13.57       16.86      2.62 o 
   0   1 -22        2.83        2.79      1.01 o 
   1   1 -22        4.87        7.32      0.98 o 
   2   1 -22       23.80       24.85      1.48 o 
   3   1 -22        8.98        8.12      1.35 o 
   4   1 -22       18.80       19.92      1.65 o 
  -1   2 -22        0.93       -2.26      2.81 o 
   0   2 -22        1.82        3.86      2.68 o 
   1   2 -22       12.29        5.66      2.70 o 
   2   2 -22        2.52        3.50      1.41 o 
   3   2 -22       16.52       18.88      1.99 o 
  -3   1 -21       10.92        9.71      2.67 o 
  -2   1 -21        0.95        4.65      2.33 o 
  -1   1 -21       21.06       23.07      5.35 o 
   0   1 -21        6.01        4.99      0.94 o 
   1   1 -21       19.74       21.02      1.27 o 
   2   1 -21       10.46        7.85      1.17 o 
   3   1 -21       16.89       17.05      1.51 o 
   4   1 -21       10.80       11.37      1.40 o 
   5   1 -21        0.71        1.72      2.97 o 
  -1   2 -21       11.55        8.14      2.52 o 
   0   2 -21        8.59        6.82      2.31 o 
   1   2 -21       16.73       22.41      3.76 o 
   2   2 -21        3.64        2.38      1.29 o 
   3   2 -21       33.17       34.10      2.46 o 
   4   2 -21        0.38        1.70      1.76 o 
   2   3 -21        8.03        7.66      2.96 o 
  -3   0 -20        1.40       -0.34      2.52 o 
  -2   0 -20       41.18       43.75      3.77 o 
  -1   0 -20       17.35       18.46      2.68 o 
   0   0 -20        9.22       10.75      1.38 o 
   1   0 -20      105.48       98.30      3.18 o 
   2   0 -20       98.83       88.57      4.35 o 
   3   0 -20       42.67       47.40      2.46 o 
   4   0 -20        1.18        0.77      1.26 o 
   5   0 -20       22.36       24.80      3.51 o 
  -3   1 -20       49.98       73.91      4.96 o 
  -2   1 -20        4.24        4.75      2.06 o 
  -1   1 -20       21.32       19.81      2.09 o 
   0   1 -20        7.05        6.51      0.87 o 
   1   1 -20       85.84       82.80      2.31 o 
   2   1 -20       50.47       54.12      1.95 o 
   3   1 -20        0.97        1.05      1.32 o 
   4   1 -20       12.07       11.96      1.31 o 
   5   1 -20        4.00        3.24      1.66 o 
  -2   2 -20        2.97        4.65      1.74 o 
  -1   2 -20        4.66        6.33      2.09 o 
   0   2 -20        3.85        4.36      2.12 o 
   1   2 -20        2.11        1.18      1.39 o 
   2   2 -20        7.84        6.48      1.35 o 
   3   2 -20       16.81       14.29      2.05 o 
   4   2 -20        1.29        0.16      1.65 o 
  -1   3 -20        5.92        8.74      2.74 o 
   0   3 -20        1.78        3.65      2.69 o 
   1   3 -20        0.69        0.07      2.88 o 
   2   3 -20        0.03        2.71      2.76 o 
   3   3 -20        1.29        4.80      3.12 o 
  -3   1 -19       19.44       31.58      3.48 o 
  -2   1 -19       16.08       19.18      2.71 o 
  -1   1 -19       13.97       14.65      1.48 o 
   0   1 -19       28.96       30.35      2.15 o 
   1   1 -19        1.97        1.79      0.94 o 
   2   1 -19       90.90       90.99      2.60 o 
   3   1 -19        3.03        2.66      1.34 o 
   4   1 -19        3.91        3.33      1.77 o 
   5   1 -19       11.77       11.65      2.01 o 
  -3   2 -19       11.42       14.26      2.76 o 
  -2   2 -19       14.44       13.09      2.15 o 
  -1   2 -19       12.49        7.47      2.37 o 
   0   2 -19       53.58       51.62      3.94 o 
   1   2 -19       30.77       31.38      2.26 o 
   2   2 -19        5.97        7.52      1.36 o 
   3   2 -19       36.96       39.07      2.25 o 
   4   2 -19        4.70        3.04      1.60 o 
   5   2 -19       15.72       15.91      2.98 o 
  -1   3 -19       18.48       16.38      2.63 o 
   0   3 -19        0.30       -0.88      2.44 o 
   1   3 -19        2.64        3.69      2.56 o 
   2   3 -19       15.83       15.02      3.10 o 
   3   3 -19       10.11       13.44      3.27 o 
  -4   0 -18       55.94       80.42      5.23 o 
  -3   0 -18       23.27       33.60      3.38 o 
  -2   0 -18       42.03       47.14      3.54 o 
  -1   0 -18        3.31        2.29      0.93 o 
   0   0 -18      146.23      158.60      3.64 o 
   1   0 -18      242.42      236.89      6.50 o 
   2   0 -18       37.11       40.05      2.81 o 
   3   0 -18       20.38       25.06      1.78 o 
   4   0 -18       51.83       48.71      2.62 o 
   6   0 -18       62.92       76.65      5.22 o 
  -4   1 -18       14.96       14.40      2.72 o 
  -3   1 -18       19.95       23.47      2.97 o 
  -2   1 -18        4.49        3.12      1.19 o 
  -1   1 -18       35.24       34.44      4.19 o 
   0   1 -18      122.88      128.97      9.24 o 
   1   1 -18       29.78       27.77      1.42 o 
   2   1 -18        8.33        8.62      1.02 o 
   3   1 -18       12.72       13.48      1.65 o 
   4   1 -18       11.95       13.44      1.93 o 
   5   1 -18       16.65       19.00      2.26 o 
   6   1 -18       12.78       15.76      2.10 o 
  -3   2 -18        6.12        6.40      2.50 o 
  -2   2 -18        6.23        5.20      1.72 o 
  -1   2 -18       10.59        8.15      1.98 o 
   0   2 -18       26.03       27.89      4.58 o 
   1   2 -18       18.74       16.44      1.52 o 
   2   2 -18       12.45       12.98      1.49 o 
   3   2 -18        3.98        5.16      1.27 o 
   4   2 -18        1.63        1.78      1.54 o 
   5   2 -18       16.97       18.72      2.57 o 
  -2   3 -18       10.21        6.32      2.43 o 
  -1   3 -18        8.16        7.98      2.30 o 
   0   3 -18       14.28       15.30      2.61 o 
   1   3 -18        8.14        7.61      1.68 o 
   2   3 -18       40.08       45.50      3.15 o 
   3   3 -18       10.53        9.39      2.04 o 
  -4   1 -17        3.96        2.21      2.39 o 
  -2   1 -17       22.10       21.48      2.25 o 
  -1   1 -17       28.90       29.48      2.35 o 
   0   1 -17       92.91       93.74      3.68 o 
   1   1 -17       10.17        9.03      0.97 o 
   2   1 -17       21.49       21.79      1.26 o 
   3   1 -17       17.99       19.61      1.84 o 
   4   1 -17       15.73       18.72      1.94 o 
   5   1 -17       14.11       16.75      4.08 o 
   6   1 -17        2.32        2.43      1.72 o 
  -4   2 -17        7.99        9.63      2.34 o 
  -3   2 -17        9.00        9.69      1.50 o 
  -1   2 -17       43.05       41.52      3.43 o 
   0   2 -17       11.19       13.12      1.60 o 
   1   2 -17       88.19       89.23      2.68 o 
   2   2 -17       56.84       53.91      2.27 o 
   3   2 -17       24.79       23.64      1.81 o 
   4   2 -17       17.15       17.47      2.07 o 
   5   2 -17        0.95        1.59      1.62 o 
  -2   3 -17        3.87        4.99      2.25 o 
  -1   3 -17       33.66       25.30      3.22 o 
   0   3 -17        0.29       -0.36      1.98 o 
   1   3 -17       70.62       65.68      4.74 o 
   2   3 -17        3.98        3.68      1.80 o 
   3   3 -17        8.55        9.95      2.01 o 
   4   3 -17       17.98       18.92      3.99 o 
  -4   0 -16       59.43       66.65      4.51 o 
  -3   0 -16       57.40       58.52      3.92 o 
  -2   0 -16       11.55       11.26      2.09 o 
  -1   0 -16      753.36      822.87     11.74 o 
   0   0 -16       94.84       94.03      2.64 o 
   1   0 -16       23.40       27.43      1.59 o 
   2   0 -16       53.98       56.13      2.19 o 
   3   0 -16       21.67       20.39      2.33 o 
   4   0 -16      332.87      343.09      6.22 o 
   5   0 -16       19.19       15.21      2.86 o 
   6   0 -16       23.90       23.21      3.40 o 
  -4   1 -16       19.67       19.77      2.53 o 
  -3   1 -16       19.73       20.68      2.48 o 
  -2   1 -16       15.63       17.46      2.50 o 
  -1   1 -16       80.15       82.49      4.36 o 
   0   1 -16      234.07      241.64      4.03 o 
   1   1 -16       98.96       90.94      2.48 o 
   2   1 -16        1.02        0.94      0.70 o 
   3   1 -16       22.28       22.66      3.09 o 
   4   1 -16       44.51       46.29      3.68 o 
   5   1 -16      144.54      155.33      4.56 o 
   6   1 -16       10.67       11.14      3.11 o 
  -4   2 -16        1.73        1.13      2.10 o 
  -3   2 -16       12.52       13.30      2.01 o 
  -2   2 -16       16.41       14.06      2.11 o 
  -1   2 -16       15.35       11.00      1.94 o 
   0   2 -16      155.39      141.03      9.38 o 
   1   2 -16       63.89       61.81      2.19 o 
   2   2 -16        0.36        0.96      1.02 o 
   3   2 -16       11.35        9.86      1.35 o 
   4   2 -16        7.03        7.66      1.69 o 
   5   2 -16        9.92       12.20      2.02 o 
   6   2 -16       19.76       15.27      3.05 o 
  -3   3 -16       14.66       19.08      3.81 o 
  -2   3 -16       17.02       15.39      1.95 o 
  -1   3 -16        2.06        4.09      1.86 o 
   0   3 -16        4.75        3.16      1.82 o 
   1   3 -16       71.35       72.65      3.65 o 
   2   3 -16       18.42       20.07      2.89 o 
   3   3 -16        1.33        3.04      1.77 o 
   4   3 -16        1.01        2.07      1.97 o 
   0   4 -16        3.07        2.35      2.72 o 
   1   4 -16        3.61        1.91      2.60 o 
  -4   1 -15        4.56        4.28      2.02 o 
  -3   1 -15       30.00       33.42      2.95 o 
  -2   1 -15      262.25      284.15      7.28 o 
  -1   1 -15      188.57      185.24      9.93 o 
   0   1 -15      129.08      135.90      2.27 o 
   1   1 -15       26.16       27.32      1.18 o 
   2   1 -15       34.24       33.27      1.14 o 
   3   1 -15      192.73      189.84      4.26 o 
   4   1 -15      102.54      109.03      3.56 o 
   5   1 -15      127.87      129.10      4.09 o 
   6   1 -15        2.72        4.52      1.61 o 
  -4   2 -15        8.44        8.71      1.88 o 
  -3   2 -15       89.76       82.42      4.32 o 
  -2   2 -15       16.04       14.00      1.92 o 
  -1   2 -15       26.10       22.72      2.43 o 
   0   2 -15      257.44      246.78      6.01 o 
   1   2 -15        2.90        2.82      0.95 o 
   2   2 -15       71.66       74.04      2.43 o 
   3   2 -15       57.38       55.31      2.30 o 
   4   2 -15       23.94       24.66      1.83 o 
   5   2 -15       84.38       81.96      3.82 o 
   6   2 -15       18.23       14.85      2.25 o 
  -3   3 -15       32.93       29.87      2.60 o 
  -2   3 -15       14.64       13.41      1.91 o 
  -1   3 -15        8.48        7.45      2.00 o 
   0   3 -15        7.18        6.58      1.42 o 
   1   3 -15       45.98       45.70      2.30 o 
   2   3 -15       43.43       43.09      3.24 o 
   3   3 -15        8.26        9.18      1.87 o 
   4   3 -15        0.48        1.80      1.85 o 
   5   3 -15        3.18        1.72      2.61 o 
   0   4 -15        0.31        1.40      2.48 o 
   1   4 -15       13.31       12.23      2.16 o 
   2   4 -15        3.11        3.26      2.90 o 
  -4   0 -14       37.20       40.67      3.34 o 
  -3   0 -14       48.69       49.99      3.36 o 
  -2   0 -14      708.90      604.43     69.54 o 
  -1   0 -14      439.01      439.68      4.85 o 
   0   0 -14      103.35      100.62      3.99 o 
   1   0 -14       91.69       86.80      2.40 o 
   2   0 -14       67.40       60.60      4.77 o 
   3   0 -14      231.55      215.55     15.48 o 
   4   0 -14      843.98      872.62     15.61 o 
   5   0 -14       31.99       30.32      3.18 o 
   6   0 -14       34.69       35.54      3.51 o 
   7   0 -14        4.02        2.78      2.82 o 
  -5   1 -14       14.23       13.79      3.63 o 
  -4   1 -14       36.66       43.13      3.36 o 
  -3   1 -14       10.05        9.32      1.12 o 
  -2   1 -14      210.69      235.58      6.53 o 
  -1   1 -14      306.43      297.79     18.21 o 
   0   1 -14       20.80       21.23      1.38 o 
   1   1 -14       67.73       62.24      1.59 o 
   2   1 -14        2.05        1.72      0.62 o 
   3   1 -14      461.20      472.52      6.42 o 
   4   1 -14       27.50       28.22      2.09 o 
   5   1 -14        7.92       12.62      2.64 o 
   6   1 -14        5.49        5.38      1.55 o 
   7   1 -14        5.50        5.36      1.98 o 
  -4   2 -14       13.61       11.61      1.90 o 
  -3   2 -14       36.55       33.51      3.03 o 
  -2   2 -14        0.80        1.44      1.29 o 
  -1   2 -14        2.08        1.71      0.91 o 
   0   2 -14       32.12       30.04      2.19 o 
   1   2 -14       43.01       41.58      1.73 o 
   2   2 -14      110.93      116.50      4.31 o 
   3   2 -14       79.49       72.51      5.29 o 
   4   2 -14        9.94        9.63      1.34 o 
   5   2 -14       40.38       42.26      3.11 o 
   6   2 -14        9.47        9.27      1.88 o 
  -3   3 -14        1.78        1.89      1.75 o 
  -2   3 -14        8.79        7.99      1.58 o 
  -1   3 -14        2.20        2.63      1.02 o 
   0   3 -14       14.87       17.26      1.44 o 
   1   3 -14       58.65       63.50      2.47 o 
   2   3 -14       20.01       18.74      1.69 o 
   3   3 -14       11.77       12.71      1.57 o 
   4   3 -14        6.08        6.24      1.95 o 
   5   3 -14        0.15       -0.68      2.42 o 
   0   4 -14       14.46       12.32      1.82 o 
   1   4 -14       44.57       46.23      2.50 o 
   2   4 -14        4.37        5.87      1.58 o 
  -5   1 -13       10.08        6.93      3.20 o 
  -4   1 -13       29.00       35.96      3.02 o 
  -3   1 -13       81.04       87.76      4.15 o 
  -2   1 -13       34.71       36.33      2.84 o 
  -1   1 -13      115.67      116.11      4.43 o 
   0   1 -13       91.35       88.14      1.70 o 
   1   1 -13       40.95       38.83      1.26 o 
   2   1 -13      100.94       89.49      1.60 o 
   3   1 -13      144.82      136.99      3.51 o 
   4   1 -13      196.86      199.12      9.44 o 
   5   1 -13       15.36       13.64      1.67 o 
   6   1 -13        2.57        5.34      1.56 o 
   7   1 -13        7.35        8.81      2.19 o 
  -5   2 -13       12.87       19.66      3.98 o 
  -4   2 -13       15.03       13.51      1.41 o 
  -3   2 -13      139.61      123.12      6.30 o 
  -2   2 -13       74.09       59.89      3.36 o 
  -1   2 -13       37.33       33.28      2.52 o 
   0   2 -13       39.02       37.33      2.04 o 
   1   2 -13       28.50       26.80      1.78 o 
   2   2 -13      361.30      369.62     11.44 o 
   3   2 -13       37.44       38.07      1.90 o 
   4   2 -13       29.20       28.72      1.83 o 
   5   2 -13       44.31       41.73      4.09 o 
   6   2 -13       11.24       11.44      2.66 o 
  -4   3 -13       48.02       42.29      3.11 o 
  -3   3 -13        8.79        7.90      3.34 o 
  -2   3 -13        0.76        1.12      1.39 o 
  -1   3 -13       45.68       45.19      2.00 o 
   0   3 -13       11.02       13.40      1.28 o 
   1   3 -13      131.98      129.19      4.82 o 
   2   3 -13       67.24       66.52      2.54 o 
   3   3 -13       10.42        9.69      1.47 o 
   4   3 -13       19.84       23.34      3.12 o 
   5   3 -13       10.59       12.06      3.30 o 
  -1   4 -13        1.26        1.42      1.69 o 
   0   4 -13        8.79        6.65      1.77 o 
   1   4 -13       32.16       30.25      2.53 o 
   2   4 -13        0.13        0.79      1.42 o 
   3   4 -13        0.85        1.51      2.12 o 
  -4   0 -12       42.16       31.66      2.81 o 
  -3   0 -12      144.98      160.02      5.36 o 
  -2   0 -12      169.32      170.86      5.07 o 
  -1   0 -12      565.87      554.13     23.14 o 
   0   0 -12       77.79       74.11      2.00 o 
   1   0 -12       67.88       59.83      2.75 o 
   2   0 -12      395.76      399.10      3.36 o 
   3   0 -12      583.05      559.07     16.19 o 
   4   0 -12       26.99       27.08      2.93 o 
   5   0 -12        5.09        4.54      1.71 o 
   6   0 -12       41.08       44.90      3.66 o 
   7   0 -12       28.68       26.50      3.45 o 
  -5   1 -12        8.70        6.21      2.96 o 
  -4   1 -12       34.54       43.27      3.00 o 
  -3   1 -12      159.04      143.20      8.28 o 
  -2   1 -12       71.97       62.42      1.11 o 
  -1   1 -12       20.51       17.86      2.38 o 
   0   1 -12      104.50       93.49      4.30 o 
   1   1 -12       90.75       94.24      2.10 o 
   2   1 -12      171.14      178.50      5.84 o 
   3   1 -12       83.84       80.87      2.70 o 
   4   1 -12       47.24       47.66      4.91 o 
   5   1 -12       29.57       30.77      2.16 o 
   6   1 -12        7.42        7.92      1.57 o 
   7   1 -12       14.60       17.11      2.23 o 
  -5   2 -12        1.02        2.00      3.50 o 
  -4   2 -12       25.42       24.65      3.01 o 
  -3   2 -12        8.18        8.01      1.40 o 
  -2   2 -12       36.48       26.80      2.35 o 
  -1   2 -12       18.14       18.97      1.26 o 
   0   2 -12        1.53        2.00      0.67 o 
   1   2 -12       25.64       24.16      0.80 o 
   2   2 -12      162.60      146.17      5.33 o 
   3   2 -12       46.27       49.44      2.80 o 
   4   2 -12        6.34        5.49      1.16 o 
   5   2 -12        3.39        4.24      1.54 o 
   6   2 -12        1.92        2.31      1.61 o 
  -4   3 -12        7.90        6.48      3.23 o 
  -3   3 -12       18.63       15.83      2.25 o 
  -2   3 -12        1.14        1.40      1.31 o 
  -1   3 -12       27.42       25.81      1.32 o 
   0   3 -12       19.76       19.35      1.77 o 
   1   3 -12      112.54      115.39      8.14 o 
   2   3 -12       40.23       38.13      3.37 o 
   3   3 -12        7.01        8.02      1.28 o 
   4   3 -12       29.73       28.36      4.03 o 
   5   3 -12        7.43        5.61      2.69 o 
  -1   4 -12       15.05       15.00      1.96 o 
   0   4 -12       52.82       56.37      4.04 o 
   1   4 -12       11.88       14.47      2.06 o 
   2   4 -12       13.76       12.08      2.01 o 
   3   4 -12        5.47        8.56      3.97 o 
  -6   1 -11        3.15        0.60      3.62 o 
  -5   1 -11       49.50       49.11      4.87 o 
  -4   1 -11       27.51       25.55      2.16 o 
  -3   1 -11       82.69       73.28      8.22 o 
  -2   1 -11       92.77       87.18      3.11 o 
  -1   1 -11       40.83       41.10      3.19 o 
   0   1 -11      132.78      129.17      2.66 o 
   1   1 -11      168.22      172.00      1.96 o 
   2   1 -11      153.09      153.97      4.20 o 
   3   1 -11       54.77       54.21      2.73 o 
   4   1 -11        2.54        4.01      1.12 o 
   5   1 -11       49.60       52.35      2.50 o 
   6   1 -11       15.33       14.57      1.81 o 
   7   1 -11       11.73       12.97      2.03 o 
  -5   2 -11       28.41       29.26      4.61 o 
  -4   2 -11       57.12       49.91      8.25 o 
  -3   2 -11       24.13       25.28      1.98 o 
  -2   2 -11       70.03       63.39      3.36 o 
  -1   2 -11       52.81       52.19      1.52 o 
   0   2 -11      227.15      236.02      8.11 o 
   1   2 -11      133.68      120.50      2.35 o 
   2   2 -11        2.74        2.40      0.58 o 
   3   2 -11      153.74      157.03      4.94 o 
   4   2 -11       46.23       45.52      2.44 o 
   5   2 -11       32.68       28.88      2.15 o 
   6   2 -11        9.72        9.69      1.73 o 
  -4   3 -11       23.77       23.85      2.60 o 
  -3   3 -11       15.14       13.89      1.89 o 
  -2   3 -11       38.26       33.77      1.78 o 
  -1   3 -11        5.55        6.86      1.16 o 
   0   3 -11        9.88       10.17      1.87 o 
   1   3 -11       94.35      100.26      3.46 o 
   2   3 -11        6.39        7.07      1.42 o 
   3   3 -11       43.08       46.76      2.45 o 
   4   3 -11        9.39       11.48      1.53 o 
   5   3 -11        9.30        8.71      1.93 o 
  -2   4 -11        1.49        0.61      2.30 o 
  -1   4 -11        7.71        8.68      1.57 o 
   0   4 -11       23.14       20.80      2.16 o 
   1   4 -11       12.55       11.08      1.90 o 
   2   4 -11        0.56        1.94      1.55 o 
   3   4 -11        1.01        0.17      1.86 o 
   4   4 -11        6.91        2.90      3.19 o 
  -6   0 -10       49.63       46.82      4.80 o 
  -5   0 -10       10.55       14.74      2.70 o 
  -4   0 -10      224.75      217.76      6.23 o 
  -3   0 -10      178.47      170.87      5.02 o 
  -2   0 -10      175.66      176.26      4.72 o 
  -1   0 -10      495.28      447.77      6.19 o 
   0   0 -10        7.72       10.22      0.67 o 
   1   0 -10     2420.79     2538.79     12.87 o 
   2   0 -10       17.08       17.01      0.61 o 
   3   0 -10       62.43       61.49      3.81 o 
   4   0 -10       63.33       62.46      1.69 o 
   5   0 -10       22.40       22.26      2.51 o 
   6   0 -10      122.75      121.94      5.28 o 
   7   0 -10       41.23       39.57      3.63 o 
  -6   1 -10       16.66        7.19      3.30 o 
  -5   1 -10        5.38        5.78      2.69 o 
  -4   1 -10       36.09       34.87      2.85 o 
  -3   1 -10       15.73       16.52      1.22 o 
  -2   1 -10      154.20      143.45      3.87 o 
  -1   1 -10       53.24       52.10      4.67 o 
   0   1 -10       70.57       70.79      1.56 o 
   1   1 -10       89.17       84.69      1.17 o 
   2   1 -10      684.97      673.77      5.15 o 
   3   1 -10       75.70       77.71      2.48 o 
   4   1 -10       56.25       54.57      2.30 o 
   5   1 -10       28.04       29.56      1.98 o 
   6   1 -10       53.78       53.63      2.73 o 
   7   1 -10       30.46       38.97      2.62 o 
  -5   2 -10       19.57       20.11      3.65 o 
  -4   2 -10        5.76        4.54      1.42 o 
  -3   2 -10       44.55       38.00      2.29 o 
  -2   2 -10        1.07        1.16      0.53 o 
  -1   2 -10       11.80       11.98      1.40 o 
   0   2 -10       90.79       93.84      2.09 o 
   1   2 -10        2.78        2.70      0.39 o 
   2   2 -10       41.19       40.71      1.89 o 
   3   2 -10       47.19       45.44      1.60 o 
   4   2 -10       13.86       12.46      1.10 o 
   5   2 -10        4.03        2.53      1.38 o 
   6   2 -10        0.30        0.85      1.50 o 
  -4   3 -10        8.59        9.75      1.83 o 
  -3   3 -10        8.84        6.60      1.55 o 
  -2   3 -10       23.48       23.92      1.55 o 
  -1   3 -10       66.02       70.91      2.25 o 
   0   3 -10       23.67       24.15      1.48 o 
   1   3 -10        4.43        4.22      1.23 o 
   2   3 -10        2.45        2.39      1.23 o 
   3   3 -10       19.68       21.66      2.10 o 
   4   3 -10       19.89       22.68      1.83 o 
   5   3 -10        0.50        0.22      1.64 o 
  -2   4 -10       11.21       10.77      2.35 o 
  -1   4 -10        5.94        4.19      2.18 o 
   0   4 -10       24.70       20.37      2.09 o 
   1   4 -10        7.55        6.47      1.46 o 
   2   4 -10       17.42       18.43      2.13 o 
   3   4 -10        3.07        5.75      1.77 o 
   4   4 -10       19.76       19.76      3.20 o 
  -6   1  -9        4.15        3.51      2.25 o 
  -5   1  -9       50.11       48.28      4.50 o 
  -4   1  -9       18.70       19.25      1.21 o 
  -3   1  -9       54.07       53.67      1.90 o 
  -2   1  -9      102.65       90.34      3.07 o 
  -1   1  -9        0.92        0.35      0.35 o 
   0   1  -9      837.16      848.87     12.18 o 
   1   1  -9       43.49       44.08      1.05 o 
   2   1  -9      269.74      285.06      3.78 o 
   3   1  -9       20.23       21.26      1.42 o 
   4   1  -9       43.07       48.14      3.88 o 
   5   1  -9       74.05       68.18      2.67 o 
   6   1  -9        8.97        6.32      1.74 o 
   7   1  -9       29.30       31.51      2.51 o 
  -5   2  -9       25.46       28.02      2.36 o 
  -4   2  -9       36.23       37.23      2.74 o 
  -3   2  -9       98.15       92.79      3.26 o 
  -2   2  -9       43.73       43.00      1.14 o 
  -1   2  -9      215.50      209.49      5.42 o 
   0   2  -9      116.18      112.44      2.86 o 
   1   2  -9      119.25      111.40      4.36 o 
   2   2  -9      180.05      160.06      2.12 o 
   3   2  -9       38.71       35.72      1.20 o 
   4   2  -9       68.18       64.05      1.91 o 
   5   2  -9       79.08       71.76      4.12 o 
   6   2  -9       15.50       15.47      1.79 o 
  -5   3  -9        4.42        5.46      2.28 o 
  -4   3  -9       19.10       16.97      3.52 o 
  -3   3  -9       18.95       16.19      1.86 o 
  -2   3  -9        1.93        2.82      0.99 o 
  -1   3  -9       88.04       87.02      2.46 o 
   0   3  -9       22.61       20.72      1.21 o 
   1   3  -9       32.48       29.93      3.00 o 
   2   3  -9       13.43       14.62      1.59 o 
   3   3  -9       18.60       20.93      3.83 o 
   4   3  -9       45.04       43.79      2.72 o 
   5   3  -9        3.57        4.35      2.71 o 
  -2   4  -9        3.10        4.31      2.09 o 
  -1   4  -9        1.40        0.36      1.41 o 
   0   4  -9        0.83        0.50      1.42 o 
   1   4  -9        9.18        8.95      1.76 o 
   2   4  -9        3.89        4.78      2.09 o 
   3   4  -9        4.36        3.32      1.93 o 
   4   4  -9        1.88        6.21      3.36 o 
  -6   0  -8       38.69       41.60      4.34 o 
  -5   0  -8       67.26       63.48      4.79 o 
  -4   0  -8       48.49       48.22      2.94 o 
  -3   0  -8      186.69      177.18      2.59 o 
  -2   0  -8       11.83       13.54      0.75 o 
  -1   0  -8      685.78      668.94     12.83 o 
   0   0  -8        4.19        5.48      0.34 o 
   1   0  -8     1229.84     1206.21     11.91 o 
   2   0  -8       64.08       59.33      1.27 o 
   3   0  -8      362.19      354.53      6.44 o 
   4   0  -8      127.84      124.09      4.16 o 
   5   0  -8       72.80       62.14      2.00 o 
   6   0  -8      123.28      126.94      5.18 o 
   7   0  -8        5.74        8.55      2.21 o 
  -6   1  -8       13.37       15.89      4.29 o 
  -5   1  -8       40.82       44.41      2.98 o 
  -4   1  -8       55.53       57.76      2.37 o 
  -3   1  -8       63.71       65.17      2.02 o 
  -2   1  -8      314.14      301.61      5.40 o 
  -1   1  -8      151.82      165.27      2.20 o 
   0   1  -8     1053.55     1044.95     10.81 o 
   1   1  -8       65.93       65.94      0.86 o 
   2   1  -8      222.43      220.64      3.23 o 
   3   1  -8       38.09       37.06      1.68 o 
   4   1  -8       74.07       72.05      2.82 o 
   5   1  -8       53.70       47.70      4.84 o 
   6   1  -8       20.03       21.41      2.49 o 
   7   1  -8        0.64        2.78      1.81 o 
  -6   2  -8        3.17        4.08      3.32 o 
  -5   2  -8        0.40        0.27      1.54 o 
  -4   2  -8        3.47        5.60      1.36 o 
  -3   2  -8        7.58        4.82      1.25 o 
  -2   2  -8       11.81       10.62      1.11 o 
  -1   2  -8       82.65       80.96      2.70 o 
   0   2  -8      106.00      110.67      2.77 o 
   1   2  -8        7.25        6.74      0.50 o 
   2   2  -8       22.35       19.04      1.79 o 
   3   2  -8       18.78       19.34      1.41 o 
   4   2  -8       12.05       10.56      1.01 o 
   5   2  -8       48.86       45.87      2.84 o 
   6   2  -8        2.27        1.50      1.39 o 
   7   2  -8        1.94        1.31      3.14 o 
  -5   3  -8       13.59       17.42      2.33 o 
  -4   3  -8        4.96        5.48      1.65 o 
  -3   3  -8        6.90        7.93      1.50 o 
  -2   3  -8       36.58       36.32      1.99 o 
  -1   3  -8        7.39        6.22      1.18 o 
   0   3  -8        6.03        6.07      0.94 o 
   1   3  -8       53.05       52.51      2.44 o 
   2   3  -8        4.70        7.88      3.81 o 
   3   3  -8       36.49       36.14      4.13 o 
   4   3  -8       22.38       21.50      2.07 o 
   5   3  -8       10.27       11.13      1.98 o 
   6   3  -8        8.81        7.88      2.75 o 
  -3   4  -8        5.19        1.92      2.44 o 
  -2   4  -8       41.37       37.51      3.10 o 
  -1   4  -8       11.30       12.13      1.70 o 
   0   4  -8       15.16       16.72      1.53 o 
   1   4  -8       28.84       29.37      2.29 o 
   2   4  -8        6.45        8.82      1.64 o 
   3   4  -8       29.73       31.85      2.59 o 
   4   4  -8        1.27        3.52      3.83 o 
  -6   1  -7       14.33       15.44      2.21 o 
  -5   1  -7       33.45       34.18      3.04 o 
  -4   1  -7       33.70       34.69      2.18 o 
  -3   1  -7       96.55      101.98      3.46 o 
  -2   1  -7       31.74       27.57      1.74 o 
  -1   1  -7      355.83      372.09      5.25 o 
   0   1  -7      124.81      118.56      3.56 o 
   1   1  -7      203.07      185.30      1.87 o 
   2   1  -7       96.76       84.34      1.45 o 
   3   1  -7       96.08       82.78      2.32 o 
   4   1  -7       75.31       77.57      2.49 o 
   5   1  -7       24.68       23.47      1.68 o 
   6   1  -7       19.11       17.43      1.65 o 
   7   1  -7        8.05        3.00      2.40 o 
  -6   2  -7       31.84       40.22      4.12 o 
  -5   2  -7       20.17       20.06      1.62 o 
  -4   2  -7       44.89       44.00      2.55 o 
  -3   2  -7      111.39      111.77      2.29 o 
  -2   2  -7       36.05       33.05      1.77 o 
  -1   2  -7      278.93      280.77      5.78 o 
   0   2  -7      134.16      140.73      3.03 o 
   1   2  -7      240.48      224.54      4.34 o 
   2   2  -7       61.08       65.30      1.83 o 
   3   2  -7      102.53      105.41      4.72 o 
   4   2  -7       90.85       82.79      2.23 o 
   5   2  -7       35.71       39.37      1.88 o 
   6   2  -7       19.62       20.79      1.83 o 
   7   2  -7       12.46        5.78      3.04 o 
  -5   3  -7       25.19       29.19      2.80 o 
  -4   3  -7       20.41       22.23      2.30 o 
  -3   3  -7       20.39       18.73      1.96 o 
  -2   3  -7       38.16       39.04      1.80 o 
  -1   3  -7       13.17       12.00      1.11 o 
   0   3  -7      163.31      170.92      2.76 o 
   1   3  -7        1.30        2.88      0.82 o 
   2   3  -7       39.91       45.10      1.19 o 
   3   3  -7       26.42       24.34      1.94 o 
   4   3  -7       37.72       37.85      2.47 o 
   5   3  -7       17.92       19.21      2.23 o 
   6   3  -7        1.51        1.35      2.01 o 
  -3   4  -7        4.34        6.52      2.34 o 
  -2   4  -7        7.94        7.27      1.64 o 
  -1   4  -7        0.08       -0.10      1.60 o 
   0   4  -7        4.24        5.66      1.24 o 
   1   4  -7       18.37       20.38      1.99 o 
   2   4  -7        2.10        2.31      1.27 o 
   3   4  -7       16.54       13.74      1.98 o 
   4   4  -7        0.65        0.62      1.96 o 
  -6   0  -6       57.68       56.44      4.89 o 
  -5   0  -6       30.09       28.58      3.36 o 
  -4   0  -6       90.59       93.77      6.37 o 
  -3   0  -6      144.39      142.62      2.10 o 
  -2   0  -6     2049.20     2321.17      9.49 o 
  -1   0  -6     1207.65     1203.45     23.72 o 
   0   0  -6      668.18      621.38     10.53 o 
   1   0  -6     1966.47     1940.71     18.15 o 
   2   0  -6      238.52      213.94      3.12 o 
   3   0  -6     1230.93     1359.19     11.67 o 
   4   0  -6        8.50        8.38      0.74 o 
   5   0  -6      158.88      153.69      4.94 o 
   6   0  -6       19.17       19.41      2.40 o 
   7   0  -6       22.13       26.86      2.83 o 
  -6   1  -6       11.87       10.56      3.46 o 
  -5   1  -6       43.44       41.50      1.97 o 
  -4   1  -6       40.26       37.88      1.50 o 
  -3   1  -6      128.59      128.00      3.16 o 
  -2   1  -6      461.59      480.45      6.73 o 
  -1   1  -6      264.05      295.84      3.52 o 
   0   1  -6      182.65      184.45      1.79 o 
   1   1  -6        6.61        6.44      0.33 o 
   2   1  -6      231.65      230.34      3.44 o 
   3   1  -6       63.33       69.36      1.88 o 
   4   1  -6      123.10      136.25      4.98 o 
   5   1  -6       22.87       22.58      1.66 o 
   6   1  -6       31.33       29.08      1.53 o 
   7   1  -6        9.08        9.20      2.39 o 
  -6   2  -6       13.86       13.44      1.97 o 
  -5   2  -6        2.48        1.61      1.19 o 
  -4   2  -6        9.07        8.19      1.99 o 
  -3   2  -6        3.21        2.95      0.66 o 
  -2   2  -6       12.06       10.74      0.89 o 
  -1   2  -6      222.59      239.50      5.84 o 
   0   2  -6       13.49       14.67      0.84 o 
   1   2  -6       16.68       19.76      1.44 o 
   2   2  -6       17.40       20.70      1.78 o 
   3   2  -6       23.81       24.50      1.31 o 
   4   2  -6       13.76       14.67      1.17 o 
   5   2  -6       14.78       14.81      1.28 o 
   6   2  -6        0.83        1.82      1.32 o 
   7   2  -6        0.50        0.14      2.96 o 
  -5   3  -6       17.72       17.32      2.47 o 
  -4   3  -6       18.45       17.22      3.87 o 
  -3   3  -6        6.67        5.53      1.45 o 
  -2   3  -6       25.44       24.40      1.19 o 
  -1   3  -6        8.66        7.95      0.79 o 
   0   3  -6      118.65      126.90      2.09 o 
   1   3  -6       45.37       46.48      1.47 o 
   2   3  -6        8.02        9.32      0.86 o 
   3   3  -6       41.80       48.88      2.54 o 
   4   3  -6        0.88        3.14      1.73 o 
   5   3  -6       29.64       34.09      3.72 o 
   6   3  -6        5.19        5.51      1.86 o 
  -3   4  -6       16.52       20.28      3.05 o 
  -2   4  -6        7.25        7.47      1.70 o 
  -1   4  -6       10.50       11.15      1.43 o 
   0   4  -6       14.36       15.00      1.30 o 
   1   4  -6       34.88       32.05      2.35 o 
   2   4  -6       13.95       13.43      1.76 o 
   3   4  -6        3.56        3.00      1.67 o 
   4   4  -6        9.25       11.53      2.02 o 
  -6   1  -5       17.07       16.12      2.12 o 
  -5   1  -5       13.81       12.51      1.28 o 
  -4   1  -5       65.33       69.49      2.59 o 
  -3   1  -5      141.70      158.61      3.49 o 
  -2   1  -5      512.04      544.62      3.79 o 
  -1   1  -5      177.21      186.56      2.37 o 
   0   1  -5      305.18      280.62      2.38 o 
   1   1  -5      189.01      181.49      1.84 o 
   2   1  -5      364.15      399.76      5.56 o 
   3   1  -5      191.92      199.82      2.80 o 
   4   1  -5      210.22      231.88      6.88 o 
   5   1  -5       27.63       26.56      1.31 o 
   6   1  -5       14.92       15.19      1.26 o 
   7   1  -5       13.67       13.21      2.43 o 
  -6   2  -5       36.41       39.01      3.08 o 
  -5   2  -5       28.53       26.33      1.76 o 
  -4   2  -5      147.78      151.54      4.30 o 
  -3   2  -5        9.89        8.54      0.81 o 
  -2   2  -5       99.11       90.41      2.45 o 
  -1   2  -5      609.05      620.53      4.12 o 
   0   2  -5      106.04       92.84      2.42 o 
   1   2  -5      230.58      239.86      3.14 o 
   2   2  -5       86.68       83.33      5.94 o 
   3   2  -5      144.27      152.31     10.62 o 
   4   2  -5      134.10      141.46      2.82 o 
   5   2  -5       15.94       15.58      1.76 o 
   6   2  -5       22.33       16.60      3.19 o 
   7   2  -5       13.79       10.09      2.92 o 
  -5   3  -5       10.76       13.21      2.09 o 
  -4   3  -5       21.38       19.01      2.08 o 
  -3   3  -5       24.90       25.40      1.56 o 
  -2   3  -5       43.37       45.79      1.60 o 
  -1   3  -5       47.86       51.37      1.66 o 
   0   3  -5       39.68       37.75      1.42 o 
   1   3  -5       57.72       58.00      1.93 o 
   2   3  -5       48.31       52.11      1.27 o 
   3   3  -5       22.33       24.11      1.84 o 
   4   3  -5       21.02       21.70      1.94 o 
   5   3  -5       18.02       18.76      3.06 o 
   6   3  -5        9.39        8.61      1.97 o 
  -4   4  -5        3.77        2.01      3.55 o 
  -3   4  -5        0.03        2.32      2.09 o 
  -2   4  -5        1.53        1.27      1.41 o 
  -1   4  -5        9.65        9.32      1.40 o 
   0   4  -5       11.90       11.87      1.49 o 
   1   4  -5        1.17        2.42      1.06 o 
   2   4  -5        2.49        2.20      1.07 o 
   3   4  -5        1.95        0.48      2.19 o 
   4   4  -5        1.78        5.38      1.93 o 
  -7   0  -4       24.34       19.12      3.86 o 
  -6   0  -4       33.98       34.15      4.05 o 
  -5   0  -4       25.54       29.44      3.36 o 
  -4   0  -4      303.23      296.01      8.29 o 
  -3   0  -4     1264.91     1306.48     10.27 o 
  -2   0  -4      452.09      464.95      2.97 o 
  -1   0  -4      393.62      379.38      3.45 o 
   0   0  -4     1544.41     1386.40     34.45 o 
   1   0  -4      949.51      947.91      4.77 o 
   2   0  -4     1268.72     1274.94     17.60 o 
   3   0  -4      433.94      542.68      4.70 o 
   4   0  -4       92.38       93.96      4.51 o 
   5   0  -4      131.35      126.16      5.89 o 
   6   0  -4       29.30       28.44      3.27 o 
  -7   1  -4       24.14       22.53      3.75 o 
  -6   1  -4       12.23       13.37      2.04 o 
  -5   1  -4       17.27       18.50      2.36 o 
  -4   1  -4       86.01       82.38      2.37 o 
  -3   1  -4      453.01      461.48      7.64 o 
  -2   1  -4      306.38      327.87      3.37 o 
  -1   1  -4      190.44      199.24      1.61 o 
   0   1  -4      223.76      214.58      2.20 o 
   1   1  -4      274.63      260.54      2.48 o 
   2   1  -4     1339.49     1456.18     29.63 o 
   3   1  -4      225.30      209.87      2.01 o 
   4   1  -4       59.22       62.98      1.69 o 
   5   1  -4       43.29       43.97      2.75 o 
   6   1  -4       44.67       46.95      2.11 o 
   7   1  -4       17.96       13.96      2.59 o 
  -6   2  -4        9.91       13.53      2.03 o 
  -5   2  -4        8.72        7.23      1.24 o 
  -4   2  -4       32.20       32.26      2.34 o 
  -3   2  -4       35.28       32.02      1.47 o 
  -2   2  -4       35.23       33.02      1.02 o 
  -1   2  -4       23.88       24.92      0.95 o 
   0   2  -4       17.14       19.46      0.92 o 
   1   2  -4      343.31      372.32      6.63 o 
   2   2  -4       60.58       66.13      2.91 o 
   3   2  -4       17.98       18.94      1.12 o 
   4   2  -4       62.62       57.29      2.23 o 
   5   2  -4       15.04       14.72      1.22 o 
   6   2  -4        1.92        1.93      2.32 o 
   7   2  -4        4.32        4.69      2.88 o 
  -5   3  -4       25.45       27.51      2.73 o 
  -4   3  -4        9.80        7.24      1.71 o 
  -3   3  -4       12.73       11.36      1.23 o 
  -2   3  -4       81.93       83.00      2.49 o 
  -1   3  -4       42.44       45.86      1.48 o 
   0   3  -4      104.32      106.61      1.77 o 
   1   3  -4        0.40        1.47      0.65 o 
   2   3  -4       16.45       19.48      0.92 o 
   3   3  -4       31.13       31.08      2.80 o 
   4   3  -4        7.18        8.95      1.41 o 
   5   3  -4       27.08       22.16      3.21 o 
   6   3  -4        1.68        2.16      1.90 o 
  -4   4  -4        9.76        7.75      3.33 o 
  -3   4  -4       12.93       12.61      4.45 o 
  -2   4  -4        4.80        5.95      1.51 o 
  -1   4  -4       56.33       62.85      2.46 o 
   0   4  -4       43.82       43.38      1.79 o 
   1   4  -4       18.47       19.42      1.87 o 
   2   4  -4        9.13        6.80      1.22 o 
   3   4  -4        5.54       10.46      2.67 o 
   4   4  -4       37.10       30.07      3.99 o 
   0   5  -4        1.43        2.02      1.95 o 
   1   5  -4        2.95        3.44      2.02 o 
  -7   1  -3        6.54        5.38      3.60 o 
  -6   1  -3       10.40        9.13      1.78 o 
  -5   1  -3       93.68      103.90      8.19 o 
  -4   1  -3       64.19       64.26      1.67 o 
  -3   1  -3       29.17       27.70      1.51 o 
  -2   1  -3      212.09      210.87      2.68 o 
  -1   1  -3      672.87      674.01      4.42 o 
   0   1  -3      278.81      271.76      1.70 o 
   1   1  -3      297.54      282.17      1.67 o 
   2   1  -3       33.01       37.83      1.38 o 
   3   1  -3      395.39      450.22      3.74 o 
   4   1  -3       45.61       44.47      1.40 o 
   5   1  -3        6.35        6.25      0.86 o 
   6   1  -3       34.46       37.64      2.04 o 
  -6   2  -3       39.87       38.14      2.95 o 
  -5   2  -3       38.69       41.58      2.13 o 
  -4   2  -3       68.94       72.23      4.11 o 
  -3   2  -3      298.39      298.63      5.92 o 
  -2   2  -3      192.07      184.69      8.20 o 
  -1   2  -3       80.84       81.27      1.25 o 
   0   2  -3      200.95      215.99      1.93 o 
   1   2  -3      356.53      355.90      3.81 o 
   2   2  -3      362.51      371.20      3.08 o 
   3   2  -3       85.56       86.82      6.58 o 
   4   2  -3       88.46       87.09      2.58 o 
   5   2  -3       49.40       42.27      1.71 o 
   6   2  -3       32.84       37.13      2.34 o 
   7   2  -3       13.25       12.68      2.05 o 
  -5   3  -3       55.83       47.07      4.09 o 
  -4   3  -3       10.68       10.73      1.76 o 
  -3   3  -3       40.88       45.74      3.33 o 
  -2   3  -3      117.90      116.10      2.32 o 
  -1   3  -3       65.29       62.38      1.82 o 
   0   3  -3      151.20      159.73      2.97 o 
   1   3  -3       10.37       12.41      0.87 o 
   2   3  -3       43.01       44.85      1.62 o 
   3   3  -3      132.61      132.29      6.37 o 
   4   3  -3       21.09       20.97      1.86 o 
   5   3  -3        7.66        9.16      2.54 o 
   6   3  -3        2.51        1.17      1.92 o 
  -4   4  -3        2.75        1.23      3.16 o 
  -3   4  -3        7.33        6.80      3.53 o 
  -2   4  -3       49.23       49.06      2.89 o 
  -1   4  -3        7.60        9.42      1.26 o 
   0   4  -3       20.35       20.11      1.50 o 
   1   4  -3        1.48        1.97      0.88 o 
   2   4  -3        0.11        0.64      1.07 o 
   3   4  -3       32.36       28.85      3.51 o 
   4   4  -3       14.42       10.98      2.87 o 
  -1   5  -3       11.47       17.94      3.63 o 
   0   5  -3        5.49        3.80      1.98 o 
   1   5  -3        1.05       -1.51      2.02 o 
  -7   0  -2       36.54       37.51      4.73 o 
  -6   0  -2       34.10       35.51      4.03 o 
  -4   0  -2      180.98      181.79      3.86 o 
  -3   0  -2      234.65      227.17      4.83 o 
  -2   0  -2      807.79      833.99      5.84 o 
  -1   0  -2      149.68      156.65      3.72 o 
   1   0  -2     2837.19     2951.52     10.36 o 
   2   0  -2     2595.09     2834.16      9.52 o 
   3   0  -2      135.97      143.45      2.20 o 
   4   0  -2       82.79       87.31      2.79 o 
   5   0  -2      193.75      197.58      3.36 o 
   6   0  -2      128.24      126.21      2.98 o 
  -7   1  -2       20.42       24.20      2.71 o 
  -6   1  -2        9.80       13.07      2.23 o 
  -5   1  -2       32.20       35.47      2.64 o 
  -4   1  -2      440.25      449.00      8.75 o 
  -3   1  -2      289.07      289.61      3.77 o 
  -2   1  -2       20.27       18.40      0.50 o 
  -1   1  -2      412.94      389.24      2.38 o 
   0   1  -2     1277.70     1278.69      6.13 o 
   1   1  -2     4013.84     4036.22     25.19 o 
   2   1  -2       40.12       49.58      1.65 o 
   3   1  -2       47.96       51.70      1.21 o 
   4   1  -2      127.02      119.99      2.56 o 
   5   1  -2       59.42       54.77      2.35 o 
   6   1  -2       39.53       41.44      2.20 o 
  -6   2  -2        3.84        7.18      1.87 o 
  -5   2  -2       19.33       16.98      1.99 o 
  -4   2  -2      134.05      135.50      4.39 o 
  -3   2  -2      165.23      170.77      3.86 o 
  -2   2  -2        3.52        3.63      0.46 o 
  -1   2  -2      123.56      123.81      3.85 o 
   0   2  -2        1.94        1.57      0.36 o 
   1   2  -2      118.68      128.02      3.19 o 
   2   2  -2      559.58      567.41     11.42 o 
   3   2  -2       51.93       55.39      2.20 o 
   4   2  -2        2.64        3.32      1.61 o 
   5   2  -2        7.08        6.01      1.74 o 
   6   2  -2       23.62       24.42      1.70 o 
   7   2  -2        2.74        5.38      2.03 o 
  -5   3  -2        1.55        3.96      1.82 o 
  -4   3  -2       31.08       28.12      3.08 o 
  -3   3  -2       76.26       76.76      2.48 o 
  -2   3  -2       95.49       97.82      2.66 o 
  -1   3  -2       21.17       18.70      1.06 o 
   0   3  -2       61.84       67.26      1.21 o 
   1   3  -2       33.36       33.27      1.25 o 
   2   3  -2       12.76       14.68      1.15 o 
   3   3  -2      168.01      149.35      3.57 o 
   4   3  -2       20.74       20.39      1.74 o 
   5   3  -2        7.83        7.20      2.38 o 
   6   3  -2        6.21        4.05      1.97 o 
  -4   4  -2        4.66        5.38      1.96 o 
  -3   4  -2       13.35       13.89      2.15 o 
  -2   4  -2      105.59      109.59      3.18 o 
  -1   4  -2       65.35       71.75      2.27 o 
   0   4  -2        1.33        2.31      0.90 o 
   1   4  -2       24.03       24.77      1.34 o 
   2   4  -2       15.26       16.30      1.46 o 
   3   4  -2       64.29       57.52      2.94 o 
   4   4  -2       23.04       24.81      3.39 o 
  -1   5  -2       26.88       25.76      3.91 o 
   0   5  -2        2.64        0.99      1.86 o 
   1   5  -2        1.42       -1.23      1.97 o 
  -7   1  -1        1.41        1.55      2.62 o 
  -6   1  -1      148.39      150.48      5.35 o 
  -5   1  -1       68.24       76.31      3.55 o 
  -4   1  -1      297.48      291.04      6.42 o 
  -3   1  -1       96.14      105.25      2.32 o 
  -2   1  -1      126.94      129.77      1.31 o 
  -1   1  -1     1309.15     1325.51      6.31 o 
   0   1  -1     1990.39     2025.19      5.76 o 
   1   1  -1     3328.30     3396.14     21.33 o 
   2   1  -1       60.75       60.61      1.38 o 
   3   1  -1       68.16       67.05      1.38 o 
   4   1  -1       92.53       84.25      1.78 o 
   5   1  -1       45.97       46.54      1.29 o 
   6   1  -1       93.69       81.35      8.65 o 
  -6   2  -1       60.20       70.58      6.16 o 
  -5   2  -1       76.77       71.04      3.41 o 
  -4   2  -1      144.32      149.48      2.21 o 
  -3   2  -1      115.42      116.53      4.59 o 
  -2   2  -1       96.66       92.32      1.70 o 
  -1   2  -1      735.11      726.50      9.72 o 
   0   2  -1      312.45      298.27      5.00 o 
   1   2  -1      270.69      294.75      2.39 o 
   2   2  -1      913.78      902.97     14.54 o 
   3   2  -1      107.39      107.62      3.02 o 
   4   2  -1      117.16      112.42      4.53 o 
   5   2  -1       22.53       21.48      1.74 o 
   6   2  -1        1.27        0.05      1.54 o 
   7   2  -1       73.05       53.15      4.09 o 
  -6   3  -1        5.31        5.64      2.75 o 
  -5   3  -1       10.88        8.07      2.16 o 
  -4   3  -1        8.98        9.29      1.89 o 
  -3   3  -1      183.46      190.35      6.03 o 
  -2   3  -1       37.92       37.54      2.23 o 
  -1   3  -1       28.72       28.57      1.82 o 
   0   3  -1       53.27       59.13      1.11 o 
   1   3  -1       16.93       18.02      1.12 o 
   2   3  -1      314.86      306.24      3.19 o 
   3   3  -1       23.89       26.67      1.51 o 
   4   3  -1       14.43       12.90      1.48 o 
   5   3  -1       31.01       24.31      3.05 o 
   6   3  -1        8.96        8.50      2.96 o 
  -4   4  -1        0.19        1.53      1.90 o 
  -3   4  -1       12.87       12.08      1.51 o 
  -2   4  -1       30.58       33.48      2.02 o 
  -1   4  -1        7.53       10.20      1.20 o 
   0   4  -1        1.96        1.06      0.85 o 
   1   4  -1        2.45        4.44      0.89 o 
   2   4  -1        5.53        7.33      1.18 o 
   3   4  -1       36.78       29.42      2.00 o 
   4   4  -1        7.48        5.67      2.37 o 
  -1   5  -1        6.12        8.02      1.93 o 
   0   5  -1        4.31        6.29      3.70 o 
   1   5  -1        2.91        0.65      1.97 o 
  -7   0   0       27.24       38.42      4.64 o 
  -6   0   0       91.85       98.92      6.21 o 
  -4   0   0      207.14      182.72      3.19 o 
  -3   0   0      177.74      169.91      4.15 o 
  -2   0   0      876.40      912.01      7.01 o 
  -1   0   0      729.80      764.53     18.69 o 
   1   0   0      724.12      766.03      6.33 o 
   2   0   0      884.77      917.62      5.94 o 
   3   0   0      183.49      178.79      4.25 o 
   4   0   0      208.16      189.21      5.14 o 
   5   0   0      645.79      641.74      6.00 o 
   6   0   0       87.65       85.47      3.64 o 
  -7   1   0       14.51       14.74      2.42 o 
  -6   1   0       59.46       74.30      3.99 o 
  -5   1   0      204.52      212.06     10.09 o 
  -4   1   0       85.04       86.75      1.88 o 
  -3   1   0      169.90      170.49      2.11 o 
  -2   1   0       41.16       43.73      0.55 o 
  -1   1   0     2827.44     2889.52     11.52 o 
   0   1   0      123.75      119.06      1.08 o 
   1   1   0     2784.05     2864.40      9.63 o 
   2   1   0       46.13       49.56      0.76 o 
   3   1   0      170.03      169.18      3.16 o 
   4   1   0       89.53       92.37      1.27 o 
   5   1   0      200.54      200.37      6.20 o 
   6   1   0       57.57       60.82      4.00 o 
   7   1   0       15.58       14.97      2.17 o 
  -6   2   0        7.01       10.50      3.64 o 
  -5   2   0        5.75        5.79      1.64 o 
  -4   2   0      122.62      127.48      2.17 o 
  -3   2   0       57.86       59.09      1.70 o 
  -2   2   0      129.10      133.65      2.32 o 
  -1   2   0      352.29      366.26      9.39 o 
   0   2   0       30.88       30.88      0.87 o 
   1   2   0      351.69      384.22      2.71 o 
   2   2   0      129.46      135.87      2.55 o 
   3   2   0       58.51       58.96      1.39 o 
   4   2   0      122.49      122.51      4.64 o 
   5   2   0        5.92        6.61      1.38 o 
   6   2   0        6.86        6.80      1.56 o 
  -6   3   0       14.50       11.75      2.21 o 
  -5   3   0        0.60        1.21      1.77 o 
  -4   3   0        1.22        0.21      1.42 o 
  -3   3   0       75.84       79.69      3.37 o 
  -2   3   0      207.79      211.69      4.91 o 
  -1   3   0       17.30       19.57      1.45 o 
   0   3   0        8.09        8.59      0.57 o 
   1   3   0       17.02       20.50      1.02 o 
   2   3   0      211.32      202.13      2.67 o 
   3   3   0       74.22       72.80      1.78 o 
   4   3   0        1.54        2.34      1.20 o 
   5   3   0        0.75        0.98      2.08 o 
   6   3   0       14.58       14.88      3.15 o 
  -4   4   0        8.18        7.95      1.85 o 
  -3   4   0       56.44       54.15      3.15 o 
  -2   4   0        4.56        6.93      1.12 o 
  -1   4   0       18.92       21.89      1.45 o 
   0   4   0       11.99       10.93      1.13 o 
   1   4   0       19.90       21.04      1.27 o 
   2   4   0        5.00        7.54      0.99 o 
   3   4   0       55.14       46.83      3.17 o 
   4   4   0        7.67       10.59      1.96 o 
  -1   5   0        0.63        2.56      1.52 o 
   0   5   0        2.07        2.73      1.94 o 
   1   5   0        0.61        1.48      2.58 o 
  -7   1   1        5.30        6.25      2.32 o 
  -6   1   1       91.51       88.53      4.94 o 
  -5   1   1       48.37       49.37      2.94 o 
  -4   1   1       92.77       86.33      1.07 o 
  -3   1   1       67.35       67.40      1.59 o 
  -2   1   1       65.25       65.75      0.85 o 
  -1   1   1     3305.49     3358.82     10.86 o 
   0   1   1     2020.36     2041.29     13.15 o 
   1   1   1     1297.46     1324.17      6.07 o 
   2   1   1      123.97      123.03      1.21 o 
   3   1   1       97.59      104.31      1.39 o 
   4   1   1      296.76      299.72      2.23 o 
   5   1   1       69.89       76.03      2.10 o 
   6   1   1      147.58      136.72      2.82 o 
   7   1   1        1.28        3.00      2.22 o 
  -6   2   1        1.61        2.47      2.90 o 
  -5   2   1       21.81       24.42      2.16 o 
  -4   2   1      116.54      122.43      2.18 o 
  -3   2   1      105.02      106.54      2.56 o 
  -2   2   1      925.88      932.77     11.66 o 
  -1   2   1      257.20      282.51      2.95 o 
   0   2   1      313.71      296.43      4.02 o 
   1   2   1      740.62      740.38      6.05 o 
   2   2   1       96.18       91.85      1.42 o 
   3   2   1      119.89      119.69      2.87 o 
   4   2   1      137.57      140.96      4.97 o 
   5   2   1       78.51       69.09      2.80 o 
   6   2   1       61.57       57.78      2.94 o 
  -6   3   1        8.41        6.03      2.15 o 
  -5   3   1       31.72       30.42      2.61 o 
  -4   3   1       14.46       14.31      1.43 o 
  -3   3   1       25.97       25.61      2.44 o 
  -2   3   1      310.53      319.97      5.15 o 
  -1   3   1       17.23       17.12      1.11 o 
   0   3   1       55.68       60.31      1.50 o 
   1   3   1       29.35       30.22      1.53 o 
   2   3   1       36.09       41.42      1.60 o 
   3   3   1      182.30      178.02      6.16 o 
   4   3   1       10.08        7.81      1.53 o 
   5   3   1       11.18        9.65      2.03 o 
   6   3   1        5.28        3.26      3.05 o 
  -4   4   1        7.33        4.86      1.85 o 
  -3   4   1       37.22       34.49      2.16 o 
  -2   4   1        5.36        4.72      1.03 o 
  -1   4   1        2.34        3.92      1.21 o 
   0   4   1        2.04        1.77      0.91 o 
   1   4   1        7.48       10.52      1.08 o 
   2   4   1       30.81       31.22      1.56 o 
   3   4   1       12.76       14.11      2.94 o 
   4   4   1        0.17        1.00      1.90 o 
  -1   5   1        2.95        2.44      1.53 o 
   0   5   1        4.37        5.92      1.58 o 
   1   5   1        5.95        9.57      2.49 o 
  -7   0   2       57.38       64.11      5.52 o 
  -6   0   2      131.39      131.87      7.04 o 
  -5   0   2      191.96      203.80      7.80 o 
  -4   0   2       82.06       92.82      2.26 o 
  -3   0   2      129.26      143.29      2.48 o 
  -2   0   2     2626.64     2853.32     19.18 o 
  -1   0   2     2888.85     2973.14     11.38 o 
   1   0   2      136.00      138.40      3.47 o 
   2   0   2      825.45      843.39      7.24 o 
   3   0   2      240.30      231.76      3.32 o 
   4   0   2      186.21      184.05      2.83 o 
   5   0   2      400.74      398.89     12.55 o 
   6   0   2       36.39       31.33      2.48 o 
  -7   1   2       21.98       20.94      4.04 o 
  -6   1   2       38.95       45.12      3.49 o 
  -5   1   2       58.68       62.64      3.16 o 
  -4   1   2      122.77      122.43      1.78 o 
  -3   1   2       51.64       56.30      0.80 o 
  -2   1   2       39.93       49.45      0.57 o 
  -1   1   2     4001.74     4002.60     14.84 o 
   0   1   2     1256.62     1270.97     14.44 o 
   1   1   2      417.96      397.58      1.71 o 
   2   1   2       22.16       22.01      0.64 o 
   3   1   2      290.76      289.24      3.07 o 
   4   1   2      440.52      461.61      4.27 o 
   5   1   2       31.19       30.12      1.70 o 
   6   1   2       10.81       14.96      1.46 o 
   7   1   2       20.65       15.96      2.55 o 
  -6   2   2       23.86       32.79      4.28 o 
  -5   2   2        7.03        8.36      1.83 o 
  -4   2   2        2.71        1.85      0.68 o 
  -3   2   2       51.35       54.53      2.21 o 
  -2   2   2      561.85      572.89      4.58 o 
  -1   2   2      118.27      123.91      2.33 o 
   0   2   2        1.89        2.02      0.38 o 
   1   2   2      123.46      124.48      1.56 o 
   2   2   2        3.55        3.87      0.49 o 
   3   2   2      166.39      171.14      3.25 o 
   4   2   2      132.90      130.27      3.54 o 
   5   2   2       19.60       17.63      1.74 o 
   6   2   2        3.71        5.16      1.64 o 
  -6   3   2        5.85        7.40      3.30 o 
  -5   3   2        8.22        6.46      2.81 o 
  -4   3   2       21.28       25.10      2.12 o 
  -3   3   2      167.88      157.00      3.52 o 
  -2   3   2       13.17       14.35      2.20 o 
  -1   3   2       32.35       30.76      1.16 o 
   0   3   2       64.54       64.29      2.92 o 
   1   3   2       21.64       21.38      0.99 o 
   2   3   2       95.55       95.81      2.00 o 
   3   3   2       74.06       74.53      2.75 o 
   4   3   2       31.61       29.90      1.66 o 
   5   3   2        1.78        3.56      1.52 o 
  -4   4   2       23.94       20.96      2.33 o 
  -3   4   2       62.24       59.72      2.30 o 
  -2   4   2       15.53       15.32      1.31 o 
  -1   4   2       24.10       29.10      1.88 o 
   0   4   2        0.96        0.75      0.87 o 
   1   4   2       66.25       66.43      1.98 o 
   2   4   2      103.78      103.44      2.47 o 
   3   4   2       14.39       12.87      2.12 o 
   4   4   2        4.67        3.17      1.82 o 
  -1   5   2        1.39        2.12      1.72 o 
   0   5   2        2.61        4.02      1.75 o 
   1   5   2       27.51       25.41      3.02 o 
  -7   1   3        8.95       13.15      2.36 o 
  -6   1   3       34.05       38.99      2.97 o 
  -5   1   3        6.42        7.11      1.57 o 
  -4   1   3       45.91       46.55      2.01 o 
  -3   1   3      393.78      444.96      2.59 o 
  -2   1   3       36.94       42.16      0.81 o 
  -1   1   3      297.22      280.22      2.53 o 
   0   1   3      271.53      262.09      1.85 o 
   1   1   3      680.27      668.19      4.72 o 
   2   1   3      211.38      205.75      2.54 o 
   3   1   3       31.14       28.26      0.75 o 
   4   1   3       61.26       62.03      1.50 o 
   5   1   3       95.29       96.20      4.82 o 
   6   1   3       10.36       10.61      2.51 o 
   7   1   3        6.38        7.56      2.34 o 
  -6   2   3       33.00       41.09      4.74 o 
  -5   2   3       48.79       47.97      2.65 o 
  -4   2   3       91.52       95.12      2.35 o 
  -3   2   3       85.71       83.42      1.74 o 
  -2   2   3      352.11      376.79      3.61 o 
  -1   2   3      365.10      360.16      4.68 o 
   0   2   3      203.03      217.33      6.19 o 
   1   2   3       80.73       82.58      1.62 o 
   2   2   3      189.14      182.12      2.80 o 
   3   2   3      293.85      289.57      2.66 o 
   4   2   3       73.80       70.64      2.90 o 
   5   2   3       38.44       39.07      2.20 o 
   6   2   3       38.88       36.92      2.62 o 
  -6   3   3        2.80        1.31      3.17 o 
  -5   3   3        7.26        7.46      2.83 o 
  -4   3   3       20.55       22.92      3.59 o 
  -3   3   3      134.45      149.32     10.49 o 
  -2   3   3       40.87       39.18      1.89 o 
  -1   3   3       11.98       12.21      0.90 o 
   0   3   3      149.74      150.77      2.73 o 
   1   3   3       65.50       64.42      1.66 o 
   2   3   3      120.45      116.22      1.96 o 
   3   3   3       38.28       36.15      1.32 o 
   4   3   3       11.57       11.03      1.29 o 
   5   3   3       55.75       45.63      2.81 o 
  -4   4   3       14.46       13.40      1.74 o 
  -3   4   3       32.27       31.99      1.98 o 
  -2   4   3        0.11        1.34      0.93 o 
  -1   4   3        1.39        2.44      1.09 o 
   0   4   3       20.63       22.55      1.60 o 
   1   4   3        7.63       10.11      1.10 o 
   2   4   3       48.81       46.49      1.73 o 
   3   4   3        7.49        8.27      3.00 o 
   4   4   3        2.80        2.68      1.89 o 
  -1   5   3        1.09        1.20      1.69 o 
   0   5   3        5.48        7.88      1.79 o 
  -7   0   4       33.30       38.07      4.40 o 
  -6   0   4       30.35       31.44      3.80 o 
  -4   0   4       89.28       99.01      4.62 o 
  -3   0   4      454.09      556.66      3.75 o 
  -2   0   4     1252.57     1262.36      7.65 o 
  -1   0   4      918.28      957.93     13.19 o 
   0   0   4     1539.81     1399.56      5.65 o 
   1   0   4      376.01      365.29      1.52 o 
   2   0   4      471.64      469.51      7.01 o 
   3   0   4     1247.80     1326.26     11.41 o 
   4   0   4      301.42      281.05     22.45 o 
   5   0   4       27.34       27.77      3.43 o 
   6   0   4       34.67       37.67      2.78 o 
   7   0   4       24.85       21.74      2.65 o 
  -7   1   4       17.96       21.17      2.58 o 
  -6   1   4       44.46       54.28      3.34 o 
  -5   1   4       43.02       44.97      2.69 o 
  -4   1   4       56.01       62.38      1.82 o 
  -3   1   4      231.25      206.82      3.05 o 
  -2   1   4     1340.42     1422.24     25.75 o 
  -1   1   4      281.87      264.70      2.71 o 
   0   1   4      218.09      208.00      2.29 o 
   1   1   4      198.15      204.77      1.68 o 
   2   1   4      312.44      325.79      3.80 o 
   3   1   4      460.36      481.30      3.22 o 
   4   1   4       80.98       80.84      2.78 o 
   5   1   4       17.04       15.42      1.26 o 
   6   1   4       12.70       14.34      2.45 o 
   7   1   4       24.57       22.60      2.86 o 
  -6   2   4        1.88        2.72      2.77 o 
  -5   2   4       14.97       13.13      3.18 o 
  -4   2   4       62.76       65.71      1.65 o 
  -3   2   4       17.66       17.61      0.75 o 
  -2   2   4       61.27       70.72      1.69 o 
  -1   2   4      341.93      370.92      3.02 o 
   0   2   4       17.39       18.28      0.85 o 
   1   2   4       23.97       25.27      0.94 o 
   2   2   4       35.17       31.12      0.86 o 
   3   2   4       34.88       32.27      1.26 o 
   4   2   4       31.66       30.03      1.63 o 
   5   2   4        8.96        9.59      1.33 o 
   6   2   4        9.99       11.00      2.48 o 
  -6   3   4        1.91        4.10      3.14 o 
  -5   3   4       27.31       28.03      3.79 o 
  -4   3   4        7.74        8.36      1.19 o 
  -3   3   4       29.60       29.18      1.80 o 
  -2   3   4       16.79       17.75      1.09 o 
  -1   3   4        0.39        0.79      0.58 o 
   0   3   4      105.42      106.15      2.25 o 
   1   3   4       40.78       42.54      1.88 o 
   2   3   4       80.19       82.01      1.69 o 
   3   3   4       13.66       13.57      1.10 o 
   4   3   4        9.75        9.80      1.46 o 
   5   3   4       25.80       24.72      1.96 o 
  -4   4   4       36.87       38.75      2.35 o 
  -3   4   4        5.57        6.94      1.24 o 
  -2   4   4        9.36        9.23      1.11 o 
  -1   4   4       18.36       22.81      1.78 o 
   0   4   4       44.80       47.00      2.10 o 
   1   4   4       56.57       60.80      1.94 o 
   2   4   4        4.45        5.04      1.27 o 
   3   4   4       13.17       11.26      2.06 o 
   4   4   4        9.74        6.98      1.88 o 
  -1   5   4        3.00        4.41      1.72 o 
   0   5   4        1.63        0.78      3.02 o 
  -7   1   5       13.75       13.86      2.34 o 
  -6   1   5       14.94       17.33      2.41 o 
  -5   1   5       26.32       23.11      3.13 o 
  -4   1   5      214.65      237.80      2.54 o 
  -3   1   5      184.00      185.72      1.63 o 
  -2   1   5      369.41      395.83      8.44 o 
  -1   1   5      185.50      170.33      1.93 o 
   0   1   5      306.22      287.78      3.13 o 
   1   1   5      185.15      192.29      1.21 o 
   2   1   5      500.21      544.80      3.70 o 
   3   1   5      147.23      159.98      1.74 o 
   4   1   5       64.49       67.06      2.38 o 
   5   1   5       13.87       16.25      1.48 o 
   6   1   5       16.99       18.24      2.71 o 
  -6   2   5       21.83       20.74      3.78 o 
  -5   2   5       17.06       17.94      1.86 o 
  -4   2   5      133.19      149.38      5.93 o 
  -3   2   5      143.58      144.02      5.11 o 
  -2   2   5       90.89       85.92      2.00 o 
  -1   2   5      226.30      225.71      2.49 o 
   0   2   5      108.02       98.14      2.11 o 
   1   2   5      606.88      622.76      8.48 o 
   2   2   5      101.03       87.64      3.03 o 
   3   2   5        9.59        9.38      0.75 o 
   4   2   5      147.34      142.36      2.31 o 
   5   2   5       28.81       30.72      3.13 o 
   6   2   5       36.74       34.03      3.52 o 
  -6   3   5        9.05        8.47      3.29 o 
  -5   3   5       18.91       18.90      3.35 o 
  -4   3   5       20.67       23.01      1.59 o 
  -3   3   5       22.35       24.65      1.74 o 
  -2   3   5       46.88       48.87      1.74 o 
  -1   3   5       58.98       59.66      1.53 o 
   0   3   5       41.57       43.12      1.56 o 
   1   3   5       46.94       49.19      1.76 o 
   2   3   5       41.78       41.10      1.25 o 
   3   3   5       25.39       23.82      2.11 o 
   4   3   5       22.32       22.07      1.40 o 
   5   3   5       10.51       15.94      2.79 o 
  -4   4   5        1.84        4.12      1.38 o 
  -3   4   5        1.98        3.11      1.13 o 
  -2   4   5        2.39        2.39      1.02 o 
  -1   4   5        1.20        1.28      1.00 o 
   0   4   5       11.82       10.98      1.19 o 
   1   4   5        9.71       11.19      1.05 o 
   2   4   5        1.51        1.11      1.17 o 
   3   4   5        0.05        0.28      1.33 o 
   4   4   5        3.85        2.68      2.74 o 
  -7   0   6       22.24       26.92      3.73 o 
  -6   0   6       18.18       23.43      3.38 o 
  -5   0   6      159.21      161.53      6.55 o 
  -4   0   6        6.77        6.42      0.79 o 
  -3   0   6     1227.90     1301.18     13.28 o 
  -2   0   6      239.22      222.12      2.67 o 
  -1   0   6     1948.18     1905.18     27.35 o 
   0   0   6      689.83      630.36      9.89 o 
   1   0   6     1195.63     1161.83      4.50 o 
   2   0   6     2072.64     2329.23     14.21 o 
   3   0   6      136.15      145.42      4.08 o 
   4   0   6       94.91       91.62      5.41 o 
   5   0   6       29.62       29.61      2.52 o 
   6   0   6       58.53       59.47      3.73 o 
   7   0   6       21.15       20.69      2.64 o 
  -7   1   6        9.00       11.81      2.25 o 
  -6   1   6       31.73       31.76      2.64 o 
  -5   1   6       22.53       25.71      2.16 o 
  -4   1   6      126.44      143.35      3.47 o 
  -3   1   6       65.74       72.38      1.10 o 
  -2   1   6      228.28      228.00      1.83 o 
  -1   1   6        7.76        7.53      0.32 o 
   0   1   6      177.34      173.65      2.38 o 
   1   1   6      276.49      312.94      2.49 o 
   2   1   6      451.87      451.22      3.89 o 
   3   1   6      124.65      126.65      2.48 o 
   4   1   6       39.10       38.33      1.27 o 
   5   1   6       44.30       45.33      2.22 o 
   6   1   6       12.01       12.87      1.55 o 
  -6   2   6        0.83       -0.79      2.65 o 
  -5   2   6       14.53       20.49      5.23 o 
  -4   2   6       13.87       12.02      1.11 o 
  -3   2   6       23.64       20.63      1.28 o 
  -2   2   6       17.33       20.25      0.93 o 
  -1   2   6       16.50       18.61      0.85 o 
   0   2   6       13.61       15.39      1.16 o 
   1   2   6      223.01      236.45      2.88 o 
   2   2   6       12.16        8.77      0.72 o 
   3   2   6        3.18        4.23      0.66 o 
   4   2   6        9.37        9.21      0.86 o 
   5   2   6        2.59        3.31      2.03 o 
   6   2   6       13.94       18.07      2.82 o 
  -6   3   6        5.55        1.62      3.18 o 
  -5   3   6       28.89       28.44      4.01 o 
  -4   3   6        0.73        2.82      0.95 o 
  -3   3   6       41.44       48.51      1.88 o 
  -2   3   6        8.39        8.96      0.87 o 
  -1   3   6       45.78       43.77      1.77 o 
   0   3   6      117.77      121.57      2.55 o 
   1   3   6        8.78        9.12      0.85 o 
   2   3   6       26.70       25.14      1.16 o 
   3   3   6        6.48        6.42      1.00 o 
   4   3   6       19.23       16.43      1.19 o 
   5   3   6       17.49       15.84      2.22 o 
  -4   4   6        9.08        7.87      1.39 o 
  -3   4   6        4.04        5.86      1.17 o 
  -2   4   6       13.68       17.04      1.20 o 
  -1   4   6       36.04       33.88      1.78 o 
   0   4   6       13.36       14.30      1.26 o 
   1   4   6        9.97        9.81      1.10 o 
   2   4   6        7.29        7.35      1.16 o 
   3   4   6       16.51       16.61      2.47 o 
   4   4   6        5.46       10.26      3.07 o 
  -7   1   7        8.12        7.29      4.27 o 
  -6   1   7       18.64       19.00      3.53 o 
  -5   1   7       25.75       20.65      3.27 o 
  -4   1   7       74.58       74.83      1.78 o 
  -3   1   7       96.60       80.85      1.81 o 
  -2   1   7       95.96       84.43      1.16 o 
  -1   1   7      205.29      189.34      2.96 o 
   0   1   7      124.06      116.91      1.37 o 
   1   1   7      353.45      383.83      4.06 o 
   2   1   7       32.63       29.94      0.74 o 
   3   1   7       96.20       97.88      1.68 o 
   4   1   7       33.80       33.74      1.14 o 
   5   1   7       33.36       38.95      2.13 o 
   6   1   7       14.46       16.79      1.68 o 
  -6   2   7       18.78       19.73      3.39 o 
  -5   2   7       37.36       38.22      4.10 o 
  -4   2   7       89.23       89.05      4.29 o 
  -3   2   7      103.21      104.05      1.46 o 
  -2   2   7       59.78       61.01      1.75 o 
  -1   2   7      240.52      236.26      2.51 o 
   0   2   7      139.33      143.12      2.26 o 
   1   2   7      274.05      276.86      2.71 o 
   2   2   7       37.76       34.42      0.87 o 
   3   2   7      111.53      111.73      2.18 o 
   4   2   7       45.50       44.33      1.42 o 
   5   2   7       20.18       19.20      1.94 o 
   6   2   7       31.13       30.51      3.41 o 
  -5   3   7       17.48       16.64      3.33 o 
  -4   3   7       38.95       40.16      1.63 o 
  -3   3   7       25.11       23.55      1.38 o 
  -2   3   7       40.31       44.83      1.45 o 
  -1   3   7        1.45        1.67      0.71 o 
   0   3   7      162.62      164.97      4.00 o 
   1   3   7       13.97       12.73      1.07 o 
   2   3   7       36.83       33.05      2.42 o 
   3   3   7       21.35       21.18      1.21 o 
   4   3   7       20.01       19.19      1.94 o 
   5   3   7       25.39       29.03      2.56 o 
  -4   4   7        0.66        0.47      1.41 o 
  -3   4   7       16.48       15.71      1.29 o 
  -2   4   7        2.04        2.40      1.07 o 
  -1   4   7       18.67       17.43      1.46 o 
   0   4   7        4.10        3.77      1.01 o 
   1   4   7        0.07        0.88      1.15 o 
   2   4   7        7.84        8.65      1.27 o 
   3   4   7        4.49        2.85      1.27 o 
  -7   0   8        5.59        5.15      2.99 o 
  -6   0   8      124.39      130.63      6.67 o 
  -5   0   8       73.57       69.35      4.34 o 
  -4   0   8      125.92      129.70      8.58 o 
  -3   0   8      367.28      356.05      6.76 o 
  -2   0   8       64.04       61.13      2.68 o 
  -1   0   8     1249.92     1265.96      5.23 o 
   0   0   8        2.42        3.36      0.32 o 
   1   0   8      687.90      663.40      5.31 o 
   2   0   8       10.00       11.21      1.35 o 
   3   0   8      183.42      170.07      1.92 o 
   4   0   8       49.57       50.24      2.45 o 
   5   0   8       65.74       70.99      3.86 o 
   6   0   8       39.10       42.18      3.46 o 
  -7   1   8        0.68        1.07      2.14 o 
  -6   1   8       20.94       23.03      5.53 o 
  -5   1   8       51.66       49.21      2.62 o 
  -4   1   8       74.29       71.11      1.81 o 
  -3   1   8       35.43       34.56      1.09 o 
  -2   1   8      219.69      214.65      2.93 o 
  -1   1   8       65.23       65.14      1.27 o 
   0   1   8     1047.22     1021.58      9.75 o 
   1   1   8      154.93      165.48      2.63 o 
   2   1   8      311.47      299.13      3.03 o 
   3   1   8       66.01       67.37      1.55 o 
   4   1   8       55.83       54.62      1.41 o 
   5   1   8       41.71       46.21      2.59 o 
   6   1   8       13.66       15.06      1.69 o 
  -6   2   8        2.20        2.69      2.55 o 
  -5   2   8       49.18       40.34      4.01 o 
  -4   2   8       11.84        8.48      0.88 o 
  -3   2   8       18.94       19.35      1.36 o 
  -2   2   8       22.56       22.95      1.26 o 
  -1   2   8        7.38        7.83      0.73 o 
   0   2   8      106.86      110.54      2.82 o 
   1   2   8       81.92       80.96      1.42 o 
   2   2   8       12.06       10.46      0.55 o 
   3   2   8        7.46        6.08      0.73 o 
   4   2   8        3.62        4.66      0.75 o 
   5   2   8        0.38        1.34      1.39 o 
   6   2   8        3.04        3.59      2.61 o 
  -5   3   8        9.97       10.14      1.48 o 
  -4   3   8       23.39       23.45      1.38 o 
  -3   3   8       36.48       34.39      1.71 o 
  -2   3   8        4.67        4.45      0.77 o 
  -1   3   8       54.12       51.87      3.42 o 
   0   3   8        5.31        7.27      0.94 o 
   1   3   8        8.26        9.07      0.87 o 
   2   3   8       35.92       30.14      1.72 o 
   3   3   8        6.79        7.09      0.95 o 
   4   3   8        4.99        4.40      0.98 o 
   5   3   8       13.08        9.93      2.79 o 
  -4   4   8        1.06        2.82      1.66 o 
  -3   4   8       29.83       30.32      2.07 o 
  -2   4   8        6.37        6.54      0.97 o 
  -1   4   8       28.04       28.42      1.66 o 
   0   4   8       15.13       18.87      1.37 o 
   1   4   8       11.15       13.22      1.50 o 
   2   4   8       42.16       41.35      2.00 o 
   3   4   8        4.86        3.83      1.23 o 
  -7   1   9       28.98       24.23      3.63 o 
  -6   1   9        9.72       10.95      1.85 o 
  -5   1   9       73.34       76.30      3.15 o 
  -4   1   9       43.12       43.55      1.42 o 
  -3   1   9       20.68       21.44      0.92 o 
  -2   1   9      270.59      275.83      3.82 o 
  -1   1   9       42.39       41.92      1.86 o 
   0   1   9      838.42      861.79      7.86 o 
   1   1   9        1.15        0.78      0.24 o 
   2   1   9      102.74      100.99      2.07 o 
   3   1   9       54.98       49.59      2.28 o 
   4   1   9       18.01       19.06      0.85 o 
   5   1   9       50.73       53.76      2.56 o 
   6   1   9        3.64        4.33      1.52 o 
  -6   2   9       15.10       17.21      3.22 o 
  -5   2   9       81.41       79.06      5.10 o 
  -4   2   9       65.85       62.02      2.28 o 
  -3   2   9       39.93       37.95      1.75 o 
  -2   2   9      177.24      161.16      3.53 o 
  -1   2   9      120.81      114.51      2.35 o 
   0   2   9      119.60      116.43      1.88 o 
   1   2   9      209.76      212.97      2.25 o 
   2   2   9       44.96       41.98      0.95 o 
   3   2   9       98.38       94.96      2.50 o 
   4   2   9       36.13       36.15      1.35 o 
   5   2   9       25.61       26.18      2.21 o 
  -5   3   9        3.57        4.72      1.25 o 
  -4   3   9       44.59       45.39      2.50 o 
  -3   3   9       18.46       20.16      1.23 o 
  -2   3   9       14.07       14.05      0.99 o 
  -1   3   9       32.51       30.98      1.77 o 
   0   3   9       22.51       22.10      1.20 o 
   1   3   9       87.69       88.18      2.00 o 
   2   3   9        2.27        2.29      0.89 o 
   3   3   9       19.34       18.90      1.27 o 
   4   3   9       19.04       17.03      1.25 o 
   5   3   9        4.16       -0.85      2.83 o 
  -4   4   9        1.95        1.48      1.64 o 
  -3   4   9        4.24        4.64      1.07 o 
  -2   4   9        3.91        4.41      1.21 o 
  -1   4   9        9.16       10.40      1.28 o 
   0   4   9        0.84        3.22      1.03 o 
   1   4   9        1.46        2.35      1.29 o 
   2   4   9        3.00        4.75      1.11 o 
   3   4   9        3.17        2.96      1.45 o 
  -7   0  10       43.39       39.22      4.32 o 
  -6   0  10      119.72      126.20      6.36 o 
  -5   0  10       22.64       22.59      1.18 o 
  -4   0  10       64.22       61.69      3.40 o 
  -3   0  10       62.93       66.69      4.72 o 
  -2   0  10       20.40       20.01      0.89 o 
  -1   0  10     2400.77     2610.98     12.76 o 
   0   0  10        7.70        9.51      0.51 o 
   1   0  10      496.21      442.79     10.03 o 
   2   0  10      171.13      168.03      2.77 o 
   3   0  10      179.10      164.51      3.27 o 
   4   0  10      223.68      217.22      4.93 o 
   5   0  10       11.75       13.36      2.26 o 
   6   0  10       49.86       50.83      3.95 o 
  -6   1  10       54.05       51.24      4.20 o 
  -5   1  10       26.31       26.71      1.30 o 
  -4   1  10       57.41       57.44      2.15 o 
  -3   1  10       73.46       68.83      1.52 o 
  -2   1  10      694.57      682.75      7.50 o 
  -1   1  10       88.01       86.61      2.48 o 
   0   1  10       69.00       68.76      1.75 o 
   1   1  10       56.85       49.74      4.17 o 
   2   1  10      155.38      156.82      3.82 o 
   3   1  10       17.40       15.12      0.96 o 
   4   1  10       35.21       35.58      2.09 o 
   5   1  10        4.95        6.90      1.46 o 
   6   1  10       16.72       12.98      1.79 o 
  -6   2  10        0.28        1.10      2.49 o 
  -5   2  10        3.96        3.63      1.19 o 
  -4   2  10       13.65       13.15      1.35 o 
  -3   2  10       47.60       47.12      1.95 o 
  -2   2  10       40.80       40.03      1.49 o 
  -1   2  10        2.81        4.48      0.70 o 
   0   2  10       90.11       93.84      1.74 o 
   1   2  10       12.03       13.17      0.73 o 
   2   2  10        1.14        2.23      0.67 o 
   3   2  10       43.96       36.49      2.21 o 
   4   2  10        5.96        5.15      0.82 o 
   5   2  10       19.31       19.86      3.32 o 
  -5   3  10        0.61        0.86      1.27 o 
  -4   3  10       20.14       19.53      1.84 o 
  -3   3  10       18.76       19.11      1.22 o 
  -2   3  10        2.54        2.18      0.73 o 
  -1   3  10        4.01        4.86      0.94 o 
   0   3  10       22.89       25.56      1.42 o 
   1   3  10       66.76       71.16      2.73 o 
   2   3  10       22.64       22.32      1.40 o 
   3   3  10        9.00        8.36      1.00 o 
   4   3  10        8.59        8.56      1.14 o 
  -4   4  10       19.90       17.71      3.05 o 
  -3   4  10        2.97        4.17      1.21 o 
  -2   4  10       17.34       18.69      1.54 o 
  -1   4  10        7.49        7.67      1.23 o 
   0   4  10       25.67       28.59      1.90 o 
   1   4  10        6.20        6.51      1.42 o 
   2   4  10       10.82        9.41      1.39 o 
   3   4  10        4.67        3.74      1.76 o 
  -7   1  11       11.26       11.62      3.35 o 
  -6   1  11       15.91       19.12      3.12 o 
  -5   1  11       49.51       50.78      2.83 o 
  -4   1  11        2.60        3.42      0.69 o 
  -3   1  11       54.52       50.52      1.52 o 
  -2   1  11      149.23      150.58      1.57 o 
  -1   1  11      174.14      177.73      3.36 o 
   0   1  11      130.47      129.46      1.91 o 
   1   1  11       38.22       33.00      2.65 o 
   2   1  11       95.02       85.48      2.60 o 
   3   1  11       80.73       77.38      2.66 o 
   4   1  11       29.51       28.59      1.95 o 
   5   1  11       48.25       49.83      4.65 o 
   6   1  11        3.34        2.38      1.76 o 
  -6   2  11        9.84       12.01      2.65 o 
  -5   2  11       32.00       30.48      1.85 o 
  -4   2  11       45.59       46.48      2.09 o 
  -3   2  11      154.83      148.61      8.58 o 
  -2   2  11        3.86        3.49      0.57 o 
  -1   2  11      133.26      124.68      2.26 o 
   0   2  11      225.65      231.29      2.97 o 
   1   2  11       53.67       48.86      1.55 o 
   2   2  11       71.50       68.31      2.26 o 
   3   2  11       23.37       26.84      1.78 o 
   4   2  11       56.98       52.93      1.83 o 
   5   2  11       28.60       26.56      3.13 o 
  -5   3  11        9.26        7.75      1.86 o 
  -4   3  11       10.09       10.68      1.05 o 
  -3   3  11       41.45       37.64      1.53 o 
  -2   3  11        6.91        5.55      0.84 o 
  -1   3  11       95.45       95.87      2.15 o 
   0   3  11        9.69       10.96      0.89 o 
   1   3  11        5.14        8.48      1.06 o 
   2   3  11       37.51       32.20      1.56 o 
   3   3  11       15.92       16.50      1.25 o 
   4   3  11       23.65       18.91      1.56 o 
  -4   4  11        6.92        5.25      1.49 o 
  -3   4  11        1.00        0.86      1.34 o 
  -2   4  11        0.54        2.15      1.23 o 
  -1   4  11       12.76       13.02      1.24 o 
   0   4  11       22.82       24.12      1.99 o 
   1   4  11        7.79        8.03      1.58 o 
   2   4  11        1.57        0.42      1.37 o 
  -7   0  12       28.79       31.34      3.87 o 
  -6   0  12       40.05       48.42      4.16 o 
  -5   0  12        5.27        4.12      0.80 o 
  -4   0  12       24.86       25.30      1.59 o 
  -3   0  12      585.04      572.03     21.56 o 
  -1   0  12       67.17       58.66      2.28 o 
   0   0  12       74.92       77.65      2.02 o 
   1   0  12      572.59      548.05     22.62 o 
   2   0  12      169.97      166.74      2.11 o 
   3   0  12      150.00      152.62      3.44 o 
   4   0  12       38.55       34.64      1.76 o 
   5   0  12       54.85       55.20      3.95 o 
   6   0  12       18.38       14.13      2.77 o 
  -7   1  12       14.21       23.86      3.75 o 
  -6   1  12        7.02        7.09      1.31 o 
  -5   1  12       29.04       29.11      1.41 o 
  -4   1  12       50.03       45.74      2.25 o 
  -3   1  12       87.35       82.74      2.60 o 
  -2   1  12      166.26      174.24      2.67 o 
  -1   1  12       86.13       88.44      4.01 o 
   0   1  12      109.08      100.19      4.18 o 
   1   1  12       19.03       14.95      0.79 o 
   2   1  12       72.19       68.04      2.17 o 
   3   1  12      154.91      140.96      2.58 o 
   4   1  12       35.03       34.11      1.39 o 
   5   1  12        9.16        7.89      1.58 o 
  -6   2  12        1.85       -0.07      1.95 o 
  -5   2  12        3.34        3.99      1.34 o 
  -4   2  12        6.24        7.52      1.96 o 
  -3   2  12       46.60       42.40      2.48 o 
  -2   2  12      162.06      146.30      4.03 o 
  -1   2  12       26.00       27.97      1.17 o 
   0   2  12        1.51        1.46      0.66 o 
   1   2  12       18.26       17.71      0.88 o 
   2   2  12       36.64       32.85      1.44 o 
   3   2  12        7.91        8.31      1.11 o 
   4   2  12       25.80       24.95      1.47 o 
   5   2  12        0.97        1.01      2.24 o 
  -5   3  12        7.36       10.14      1.37 o 
  -4   3  12       29.11       26.57      1.46 o 
  -3   3  12        7.55        7.96      0.97 o 
  -2   3  12       38.89       36.40      1.72 o 
  -1   3  12      114.57      114.12      4.42 o 
   0   3  12       19.40       19.08      1.16 o 
   1   3  12       27.48       28.33      1.57 o 
   2   3  12        1.21        0.36      0.98 o 
   3   3  12       18.74       17.59      2.12 o 
   4   3  12        8.44        7.19      1.94 o 
  -3   4  12        5.62        5.20      1.25 o 
  -2   4  12       13.84       15.06      1.50 o 
  -1   4  12       12.27       11.31      1.37 o 
   0   4  12       52.57       58.43      2.74 o 
   1   4  12       14.17       15.72      1.50 o 
   2   4  12        9.67        6.03      1.47 o 
  -7   1  13        7.23       14.40      3.05 o 
  -6   1  13        2.49        1.93      1.28 o 
  -5   1  13       16.24       14.26      1.15 o 
  -4   1  13      193.44      192.96      5.83 o 
  -3   1  13      150.01      140.00      2.69 o 
  -2   1  13       98.76       89.26      1.37 o 
  -1   1  13       40.45       39.51      1.74 o 
   0   1  13       91.67       89.42      2.32 o 
   1   1  13      114.58      105.03      4.07 o 
   2   1  13       37.42       37.47      0.96 o 
   3   1  13       78.94       80.97      1.78 o 
   4   1  13       29.53       29.01      1.64 o 
   5   1  13       10.13       11.41      1.77 o 
  -6   2  13       10.94       10.82      2.24 o 
  -5   2  13       45.45       45.51      3.10 o 
  -4   2  13       28.93       27.41      1.71 o 
  -3   2  13       34.66       33.02      1.69 o 
  -2   2  13      364.36      346.19      7.23 o 
  -1   2  13       28.24       30.43      1.41 o 
   0   2  13       39.58       37.34      1.38 o 
   1   2  13       36.78       34.66      1.46 o 
   2   2  13       71.40       68.56      1.98 o 
   3   2  13      143.31      135.94      5.30 o 
   4   2  13       13.75       11.96      1.50 o 
  -5   3  13       10.34        9.94      1.38 o 
  -4   3  13       19.74       20.33      1.35 o 
  -3   3  13        9.98        9.10      1.01 o 
  -2   3  13       69.79       67.75      3.51 o 
  -1   3  13      129.18      130.22      5.18 o 
   0   3  13       11.31       11.07      1.13 o 
   1   3  13       46.09       44.01      1.82 o 
   2   3  13        0.82        1.52      1.03 o 
   3   3  13        9.36        9.04      1.25 o 
   4   3  13       47.09       41.20      8.47 o 
  -3   4  13        0.88        0.65      2.28 o 
  -2   4  13        0.13        0.05      1.57 o 
  -1   4  13       32.13       29.95      1.80 o 
   0   4  13        8.85       10.63      1.41 o 
   1   4  13        1.18        0.47      1.32 o 
   2   4  13        2.38        2.56      1.81 o 
  -7   0  14        3.90        5.04      2.93 o 
  -6   0  14       34.34       35.35      3.67 o 
  -5   0  14       29.55       28.83      1.82 o 
  -4   0  14      857.23      870.27      8.91 o 
  -3   0  14      222.39      217.78      6.76 o 
  -2   0  14       66.78       62.04      2.48 o 
  -1   0  14       94.92       92.07      3.13 o 
   0   0  14      102.27       99.67      2.51 o 
   1   0  14      453.96      479.77      5.78 o 
   2   0  14      692.28      628.32     25.71 o 
   3   0  14       51.30       56.93      3.58 o 
   4   0  14       37.11       38.14      2.11 o 
   5   0  14       22.59       27.09      3.21 o 
  -6   1  14        5.30        3.85      1.45 o 
  -5   1  14        8.33        8.54      0.99 o 
  -4   1  14       28.06       27.52      1.26 o 
  -3   1  14      457.38      452.03     12.22 o 
  -2   1  14        2.41        1.80      0.47 o 
  -1   1  14       66.47       62.18      1.89 o 
   0   1  14       21.89       24.28      1.06 o 
   1   1  14      305.68      271.75     11.57 o 
   2   1  14      212.01      221.47      3.87 o 
   3   1  14        9.50        8.43      0.80 o 
   4   1  14       37.73       37.12      1.87 o 
   5   1  14       14.28       17.93      2.04 o 
  -6   2  14        9.37        8.62      2.07 o 
  -5   2  14       40.55       41.24      2.84 o 
  -4   2  14        9.82       10.06      1.24 o 
  -3   2  14       79.86       75.10      3.64 o 
  -2   2  14      110.31      111.23      3.74 o 
  -1   2  14       43.42       39.85      1.39 o 
   0   2  14       32.50       32.49      1.89 o 
   1   2  14        1.97        1.02      0.71 o 
   2   2  14        0.84        1.58      0.80 o 
   3   2  14       36.31       37.27      1.97 o 
   4   2  14       13.80       12.18      1.49 o 
  -5   3  14        0.20        0.52      1.37 o 
  -4   3  14        5.77        4.98      1.02 o 
  -3   3  14       12.04       12.14      1.10 o 
  -2   3  14       20.88       21.64      1.88 o 
  -1   3  14       58.90       56.50      2.44 o 
   0   3  14       13.98       15.15      1.27 o 
   1   3  14        1.94        2.84      0.99 o 
   2   3  14        9.18        7.40      1.18 o 
   3   3  14        1.56        2.59      1.25 o 
  -2   4  14        4.07        6.04      1.61 o 
  -1   4  14       44.80       48.38      2.54 o 
   0   4  14       14.15       15.62      1.53 o 
   1   4  14        0.44        0.31      1.41 o 
  -6   1  15        2.44       -0.03      2.35 o 
  -5   1  15      129.01      118.72      2.92 o 
  -4   1  15      100.68      100.17      3.09 o 
  -3   1  15      194.47      188.12      3.16 o 
  -2   1  15       32.94       32.99      1.01 o 
  -1   1  15       26.45       29.96      1.26 o 
   0   1  15      132.46      137.02      2.32 o 
   1   1  15      182.80      175.35      6.23 o 
   2   1  15      266.48      282.68      7.19 o 
   3   1  15       28.48       26.26      1.20 o 
   4   1  15        4.98        4.39      1.62 o 
   5   1  15        9.89        8.40      2.55 o 
  -6   2  15       19.33       17.61      3.43 o 
  -5   2  15       82.14       81.38      4.47 o 
  -4   2  15       24.42       22.91      1.60 o 
  -3   2  15       60.12       58.16      3.48 o 
  -2   2  15       69.76       69.86      1.85 o 
  -1   2  15        3.00        2.98      0.71 o 
   0   2  15      254.75      249.56      3.44 o 
   1   2  15       28.21       28.31      1.40 o 
   2   2  15       17.46       16.94      1.45 o 
   3   2  15       87.76       84.43      3.16 o 
   4   2  15        8.53        9.22      1.93 o 
  -5   3  15        2.96        1.43      1.78 o 
  -4   3  15        0.60        1.45      1.16 o 
  -3   3  15        8.07        7.75      1.17 o 
  -2   3  15       43.16       45.39      2.51 o 
  -1   3  15       47.14       48.35      2.95 o 
   0   3  15        6.46        5.87      1.03 o 
   1   3  15        8.50        6.54      1.07 o 
   2   3  15       14.56       12.81      1.32 o 
   3   3  15       33.33       33.17      1.85 o 
  -1   4  15       13.13       12.43      2.70 o 
   0   4  15        0.31        1.83      2.35 o 
   1   4  15        1.49        2.93      3.09 o 
  -6   0  16       25.21       26.64      3.02 o 
  -5   0  16       20.58       17.31      2.36 o 
  -4   0  16      329.48      323.06      4.45 o 
  -3   0  16       19.35       19.74      1.64 o 
  -2   0  16       54.79       52.81      2.59 o 
  -1   0  16       25.45       25.66      2.07 o 
   0   0  16       91.01       93.89      2.67 o 
   1   0  16      751.71      836.07     13.49 o 
   2   0  16        9.64        8.70      1.03 o 
   3   0  16       60.19       67.91      4.08 o 
   4   0  16       59.01       74.16      4.57 o 
  -6   1  16        9.99       11.80      2.64 o 
  -5   1  16      146.38      145.59      2.78 o 
  -4   1  16       44.20       42.12      2.27 o 
  -3   1  16       21.32       18.56      1.62 o 
  -2   1  16        1.27        1.18      0.51 o 
  -1   1  16       99.66       88.91      2.24 o 
   0   1  16      240.16      248.26      3.17 o 
   1   1  16       77.35       77.53      3.38 o 
   2   1  16       14.33       15.11      2.08 o 
   3   1  16       20.38       19.53      1.32 o 
   4   1  16       20.23       22.60      4.37 o 
  -6   2  16       19.79       20.91      3.37 o 
  -5   2  16        9.99       10.70      1.42 o 
  -4   2  16        6.91        5.46      1.38 o 
  -3   2  16       11.24        8.84      1.38 o 
  -2   2  16        0.33        1.31      0.90 o 
  -1   2  16       64.26       63.77      1.81 o 
   0   2  16      154.92      148.81      2.77 o 
   1   2  16       15.28       13.22      1.01 o 
   2   2  16       16.19       15.72      1.60 o 
   3   2  16       12.77       10.86      1.21 o 
   4   2  16        1.70        2.40      2.82 o 
  -4   3  16        0.95        1.22      1.15 o 
  -3   3  16        1.47        2.83      1.33 o 
  -2   3  16       18.70       20.35      1.56 o 
  -1   3  16       69.95       68.01      2.71 o 
   0   3  16        5.15        4.36      1.08 o 
   1   3  16        1.98        1.27      1.07 o 
   2   3  16       17.00       17.53      1.45 o 
   3   3  16       15.02       16.50      2.05 o 
  -6   1  17        2.05        0.70      2.17 o 
  -5   1  17       13.94       12.51      1.43 o 
  -4   1  17       15.80       16.40      1.29 o 
  -3   1  17       18.74       17.55      1.50 o 
  -2   1  17       21.22       21.14      0.94 o 
  -1   1  17        9.52        9.01      0.96 o 
   0   1  17       91.89       93.79      2.10 o 
   1   1  17       30.82       32.20      1.77 o 
   2   1  17       21.54       23.58      1.61 o 
   3   1  17       18.88       17.92      1.33 o 
   4   1  17        3.88        5.07      1.59 o 
  -5   2  17        1.06        1.05      1.29 o 
  -4   2  17       17.41       20.98      1.63 o 
  -3   2  17       23.99       26.72      1.98 o 
  -2   2  17       56.76       54.55      2.16 o 
  -1   2  17       89.79       90.98      2.17 o 
   0   2  17        9.92        9.20      1.01 o 
   1   2  17       43.49       45.51      1.75 o 
   2   2  17       72.87       77.35      2.31 o 
   3   2  17        9.18        7.48      1.71 o 
  -4   3  17       18.36       18.47      1.51 o 
  -3   3  17        8.66        8.33      1.39 o 
  -2   3  17        4.43        3.35      1.15 o 
  -1   3  17       69.28       64.04      2.48 o 
   0   3  17        0.43       -0.18      1.08 o 
   1   3  17       34.53       37.04      1.90 o 
   2   3  17        3.69        4.41      1.33 o 
  -6   0  18       63.37       66.00      4.34 o 
  -5   0  18       37.80       32.82      2.07 o 
  -3   0  18       18.73       16.98      1.89 o 
  -2   0  18       37.62       38.44      2.37 o 
  -1   0  18      245.38      243.31      6.08 o 
   0   0  18      147.03      154.99      4.34 o 
   1   0  18        2.67        0.61      0.92 o 
   2   0  18       41.90       52.86      3.60 o 
   3   0  18       24.65       28.18      2.71 o 
   4   0  18       56.69       76.16      4.97 o 
  -6   1  18       13.41       16.08      3.02 o 
  -5   1  18       16.40       14.91      1.70 o 
  -4   1  18       11.17       10.83      1.20 o 
  -3   1  18       12.77       12.80      1.35 o 
  -2   1  18        9.34        8.07      1.42 o 
  -1   1  18       30.87       32.66      1.51 o 
   0   1  18      119.84      123.33      2.43 o 
   1   1  18       34.15       33.11      1.44 o 
   2   1  18        5.04        6.45      1.10 o 
   3   1  18       20.18       20.55      1.64 o 
  -5   2  18       16.99       15.87      1.58 o 
  -4   2  18        1.59        3.22      1.13 o 
  -3   2  18        3.95        5.71      1.36 o 
  -2   2  18       12.48       11.56      1.36 o 
  -1   2  18       18.84       17.47      1.22 o 
   0   2  18       25.86       25.03      1.43 o 
   1   2  18       10.71       10.92      0.97 o 
   2   2  18        6.38        6.23      1.10 o 
   3   2  18        6.15        8.00      1.50 o 
  -4   3  18       10.47       11.93      2.12 o 
  -3   3  18       10.31        9.48      1.50 o 
  -2   3  18       40.20       42.27      2.04 o 
  -1   3  18        8.06        7.18      1.26 o 
   0   3  18       14.43       12.58      1.36 o 
   1   3  18        8.62       10.81      1.31 o 
   2   3  18       10.22        8.88      1.62 o 
  -5   1  19       11.62       11.91      2.66 o 
  -4   1  19        4.08        3.22      1.55 o 
  -3   1  19        2.85        2.82      1.66 o 
  -2   1  19       90.71       85.39      3.91 o 
  -1   1  19        2.30        2.07      0.84 o 
   0   1  19       29.23       30.16      1.37 o 
   1   1  19       13.51       15.21      1.15 o 
   2   1  19       16.17       17.85      1.53 o 
   3   1  19       19.64       22.81      3.27 o 
  -5   2  19       15.66       17.27      3.62 o 
  -4   2  19        4.69        6.02      1.58 o 
  -3   2  19       37.77       33.48      2.41 o 
  -2   2  19        5.77        8.14      1.25 o 
  -1   2  19       29.23       29.24      1.46 o 
   0   2  19       55.00       57.56      1.96 o 
   1   2  19       12.33       13.60      1.06 o 
   2   2  19       14.80       13.26      1.59 o 
   3   2  19       10.70       10.22      3.05 o 
  -3   3  19       10.17       10.10      1.54 o 
  -2   3  19       15.59       16.76      1.88 o 
  -1   3  19        2.83        3.64      1.24 o 
   0   3  19        0.43        1.20      1.23 o 
   1   3  19       18.32       15.99      1.75 o 
  -6   0  20        7.06        9.75      2.35 o 
  -5   0  20       22.48       19.06      2.43 o 
  -3   0  20       42.45       39.12      2.69 o 
  -2   0  20      103.11       94.93      3.97 o 
  -1   0  20      102.30       97.29      4.27 o 
   0   0  20        9.41       14.09      3.23 o 
   1   0  20       16.13       15.61      1.70 o 
   2   0  20       42.34       53.27      3.89 o 
   3   0  20        1.23        1.15      1.53 o 
  -5   1  20        3.95        2.57      1.43 o 
  -4   1  20       11.55       10.41      1.45 o 
  -3   1  20        1.22        0.55      1.16 o 
  -2   1  20       50.21       51.38      5.54 o 
  -1   1  20       85.78       86.49      2.47 o 
   0   1  20        6.57        6.60      0.91 o 
   1   1  20       21.85       22.39      1.31 o 
   2   1  20        4.37        4.37      1.18 o 
   3   1  20       50.60       64.77      4.74 o 
  -5   2  20        3.08        2.05      2.04 o 
  -4   2  20        1.29       -0.56      1.66 o 
  -3   2  20       16.93       19.94      1.91 o 
  -2   2  20        7.84        6.88      1.20 o 
  -1   2  20        2.13        1.96      1.16 o 
   0   2  20        3.75        2.86      0.94 o 
   1   2  20        4.77        3.87      0.96 o 
   2   2  20        3.08        5.00      1.23 o 
  -2   3  20        0.05        1.94      1.90 o 
  -1   3  20        0.63        0.60      1.33 o 
   0   3  20        1.97        2.09      2.03 o 
   1   3  20        5.94        5.01      2.00 o 
  -5   1  21        0.79       -0.02      2.56 o 
  -4   1  21       10.56        9.94      1.52 o 
  -3   1  21       17.44       14.43      1.58 o 
  -2   1  21        9.76        8.28      1.56 o 
  -1   1  21       20.23       21.00      1.47 o 
   0   1  21        5.73        7.06      0.91 o 
   1   1  21       21.33       23.82      2.84 o 
   2   1  21        1.00        0.50      1.28 o 
   3   1  21       10.57       12.61      2.83 o 
  -4   2  21        0.43        0.28      1.81 o 
  -3   2  21       33.02       36.48      3.34 o 
  -2   2  21        3.40        3.32      1.26 o 
  -1   2  21       17.07       18.16      2.90 o 
   0   2  21        8.63        7.61      1.13 o 
   1   2  21       11.26       11.17      1.25 o 
   2   2  21       26.89       38.58      3.32 o 
  -5   0  22        1.02        1.94      2.33 o 
  -4   0  22        8.51        8.10      1.84 o 
  -2   0  22       37.43       38.24      3.01 o 
  -1   0  22       26.60       28.30      2.78 o 
   0   0  22       21.09       21.66      2.75 o 
   1   0  22       21.77       20.13      2.77 o 
   2   0  22       29.98       35.72      2.48 o 
  -5   1  22        0.49        1.92      2.77 o 
  -4   1  22       18.91       19.91      2.66 o 
  -3   1  22        9.54        9.48      1.62 o 
  -2   1  22       23.76       21.30      3.05 o 
  -1   1  22        5.26        6.41      1.11 o 
   0   1  22        2.58        2.81      0.95 o 
   1   1  22       14.29       14.53      1.93 o 
   2   1  22        0.89        1.04      1.41 o 
  -4   2  22       11.38       11.82      3.50 o 
  -3   2  22       16.41       17.41      1.58 o 
  -2   2  22        2.58        1.52      1.38 o 
  -1   2  22       12.17       11.62      1.46 o 
   0   2  22        1.87        1.04      1.14 o 
   1   2  22        0.89        0.76      1.27 o 
  -4   1  23       23.64       21.39      2.90 o 
  -3   1  23       10.36        9.44      1.68 o 
  -2   1  23        9.10        9.79      1.68 o 
  -1   1  23        1.91        2.49      1.23 o 
   0   1  23       14.09       14.68      1.28 o 
   1   1  23        5.32        7.86      1.16 o 
   2   1  23       17.47       19.50      3.27 o 
  -3   2  23       27.10       31.22      2.56 o 
  -2   2  23        0.52        1.17      1.49 o 
  -1   2  23       10.71       14.29      1.66 o 
   0   2  23        9.40       11.83      1.63 o 
  -4   0  24        6.21        3.26      2.32 o 
  -1   0  24       12.57        9.37      2.39 o 
   0   0  24       55.90       79.16      4.72 o 
   1   0  24       13.90       12.25      2.22 o 
  -4   1  24        9.64       11.43      2.60 o 
  -3   1  24        1.43        1.96      1.74 o 
  -2   1  24       10.45       10.02      1.90 o 
  -1   1  24        0.79        0.61      1.37 o 
   0   1  24       14.04       12.81      1.33 o 
   1   1  24        7.88       12.11      1.56 o 
  -2   2  24        0.63       -1.61      2.92 o 
  -1   2  24        6.67        5.61      2.82 o 
  -2   1  25        2.55        3.58      2.75 o 
  -1   1  25       19.29       22.82      4.15 o 
   0   1  25        3.95        5.25      1.52 o 
                                                 
